# Supplementary material for: TrmB Family Transcription Factor as a Thiol-Based Regulator of Oxidative Stress Response
Source: mBio. 2022 Jul 20;13(4):e00633-22. doi: 10.1128/mbio.00633-22 (PMC9426492; doi:10.1128/mbio.00633-22)
Supplement: DATA SET S1 [file mbio.00633-22-s0001.xlsx]

## Sheet: overview
Dataset S1. Data associated with breseq resequencing, ChIP-seq, MEME-MAST, FIMO, and other associated analyses.
A. breseq resequencing analysis for H26 (Ai) and ∆oxsR (Aii) mutant strains and the comparison (Aiii)*
Column	Meaning**
evidence	Type of evidence for mutation calls. RA, read alignent; MC, missing coverage; JC, new junction evidence
seq id	Sequence ID according to NCBI genome accessions of H. volcanii DS2 (https://www.ncbi.nlm.nih.gov/genome/1149?genome_assembly_id=170797)
position	Chromosomal position (bp)
mutation***	Sequence change of the mutation.
annotation	location of the mutation relative to the gene
gene	Unique identifier for mutated gene
description	Function description for mutated gene
** See also breseq documentation at:
http://barricklab.org/twiki/pub/Lab/ToolsBacterialGenomeResequencing/documentation/index.html.
***oxsR deletion and point mutations highlighted in yellow. All other mutations are conserved with parent strain
B. ChIP-seq, MEME-MAST, and FIMO datasets and associated analyses.
i. ChIP-seq peaks identified within genes and intergenic regions using OxsR-HA tagged protein as bait.
ii. ChIP-seq peaks specific to the intergenic regions listed as gene locus tag numbers adjacent to the peaks
iii. ChIP-seq intergenic high peaks (height >1000)
iv. Annotations of the genes adjacent to ChIP-seq peaks specific in the intergenic regions
v. Annotations for genes represented in enriched arCOG categories. These genes were located nearby sites bound in the promoter by OxsR in the presence of hypochlorite
vi. Annotations for genes analyzed by String v11.5 mapping. These genes were located nearby sites bound in the promoter by OxsR in the presence of hypochlorite
vii. Fasta files input into MEME-MAST for identification of the CG-rich motif
viii. Motifs identified by MEME-MAST with motif 2 representing the CG-rich motif used for FIMO analysis of H. volcanii genomic DNA
ix. FIMO hits classified according to co-identification ChIP-seq and/or SILAC datasets.
x. FIMO hits classified by identification in ChIP-seq and/or SILAC datasets used for pie chart display.
xi. Haloferax volcanii proteins of differential abundance by NaOCl treatment at a p-value < 0.05 as reported by McMillan et al. 2018 [PMID: 29194950].
xii. Raw sequencing data derived from ChIP-seq analysis of hvo_0040 to hvo_0039 intergenic region
xiii. Raw sequencing data derived from ChIP-seq analysis of hvo_1043 intergenic region
xiv. Raw sequencing data derived from ChIP-seq analysis of hvo_1342 intergenic region
xv. Raw sequencing data derived from ChIP-seq analysis of hvo_1668 intergenic region
C. RNAseq and associated analyses.
i. RNAseq data analysis legend
ii. RNAseq_whole_genes: Genome-wide gene expression by the presence/absence of hypochlorite in wt (W) and △oxsR (Oxs)
iii. RNAseq_selected_genes: Genes identified from ChIP-seq
iv. Count_Alldata_rRNA_removed

## Sheet: Ai
Predicted mutations, ∆oxsR (HVO_RS19070, equal to HVO_2970)
evidence	seq id	position	mutation	freq	annotation	gene	description
JC	NC_013964	296779	+GCGGGCAGCGGCC	1	pseudogene (366/980 nt)	HVO_RS01220 ←	transposase
RA	NC_013964	359036	G→C	1	pseudogene (925/1139 nt)	HVO_RS01495 →	XdhC family protein
RA	NC_013964	359,039:1	+G	1	pseudogene (928/1139 nt)	HVO_RS01495 →	XdhC family protein
RA	NC_013964	359,057:1	+G	1	pseudogene (946/1139 nt)	HVO_RS01495 →	XdhC family protein
RA	NC_013964	359,101:1	+G	1	pseudogene (990/1139 nt)	HVO_RS01495 →	XdhC family protein
RA	NC_013964	359,134:1	+C	1	pseudogene (1023/1139 nt)	HVO_RS01495 →	XdhC family protein
RA	NC_013964	379314	G→A	1	intergenic (‑172/‑34)	HVO_RS01570 ← / → HVO_RS01575	hypothetical protein/peptide ABC transporter substrate‑binding protein
MC	NC_013965	1	Δ6,359 bp	1		[HVO_RS01845]–[HVO_RS01845]	[HVO_RS01845], HVO_RS20735, HVO_RS01850, HVO_RS01855, HVO_RS01860, HVO_RS01865, [HVO_RS01845]
RA	NC_013966	413931	Δ1 bp	1	pseudogene (318/1147 nt)	HVO_RS03670 →	ISH3 family transposase
RA	NC_013967	31720	C→T	1	P200P (CCC→CCT)	HVO_RS04855 →	sulfite exporter TauE/SafE family protein
RA	NC_013967	301694	T→A	1	intergenic (+10/‑57)	HVO_RS06300 → / → HVO_RS06305	CDP‑2,3‑bis‑(O‑geranylgeranyl)‑sn‑glycerol synthase/orotate phosphoribosyltransferase
RA	NC_013967	301696	A→C	1	intergenic (+12/‑55)	HVO_RS06300 → / → HVO_RS06305	CDP‑2,3‑bis‑(O‑geranylgeranyl)‑sn‑glycerol synthase/orotate phosphoribosyltransferase
MC JC	NC_013967	301701	Δ571 bp	1		[HVO_RS06305]	[HVO_RS06305]
RA	NC_013967	638948	Δ1 bp	1	pseudogene (322/812 nt)	HVO_RS08125 ←	shikimate dehydrogenase
RA	NC_013967	639012	Δ1 bp	1	pseudogene (258/812 nt)	HVO_RS08125 ←	shikimate dehydrogenase
RA	NC_013967	851,227:1	+G	1	coding (301/477 nt)	HVO_RS09190 ←	universal stress protein
RA	NC_013967	851235	Δ1 bp	1	coding (293/477 nt)	HVO_RS09190 ←	universal stress protein
RA	NC_013967	936950	Δ1 bp	1	intergenic (‑139/+30)	tatA ← / ← HVO_RS09635	twin‑arginine translocase TatA/TatE family subunit/SDR family oxidoreductase
RA	NC_013967	985862	G→T	1	S162Y (TCC→TAC)	HVO_RS09885 ←	hypothetical protein
RA	NC_013967	2410564	A→G	1	L80P (CTT→CCT)	HVO_RS16995 ←	50S ribosomal protein L32e
MC JC	NC_013967	2806048	Δ372 bp	1	coding (1‑372/372 nt)	HVO_RS19070 ←	MarR family transcriptional regulator

## Sheet: Aii
Predicted mutations, H26 parent
evidence	seq id	position	mutation	freq	annotation	gene	description
JC	NC_013964	296779	+GCGGGCAGCGGCC	1	pseudogene (366/980 nt)	HVO_RS01220 ←	transposase
RA	NC_013964	359036	G→C	1	pseudogene (925/1139 nt)	HVO_RS01495 →	XdhC family protein
RA	NC_013964	359,039:1	+G	1	pseudogene (928/1139 nt)	HVO_RS01495 →	XdhC family protein
RA	NC_013964	359,057:1	+G	1	pseudogene (946/1139 nt)	HVO_RS01495 →	XdhC family protein
RA	NC_013964	359,101:1	+G	1	pseudogene (990/1139 nt)	HVO_RS01495 →	XdhC family protein
RA	NC_013964	359,134:1	+C	1	pseudogene (1023/1139 nt)	HVO_RS01495 →	XdhC family protein
MC	NC_013965	1	Δ6,359 bp	1		[HVO_RS01845]–[HVO_RS01845]	[HVO_RS01845], HVO_RS20735, HVO_RS01850, HVO_RS01855, HVO_RS01860, HVO_RS01865, [HVO_RS01845]
RA	NC_013966	413931	Δ1 bp	1	pseudogene (318/1147 nt)	HVO_RS03670 →	ISH3 family transposase
RA	NC_013967	31720	C→T	1	P200P (CCC→CCT)	HVO_RS04855 →	sulfite exporter TauE/SafE family protein
MC JC	NC_013967	301694	575 bp→ATCC	1		[HVO_RS06305]	[HVO_RS06305]
RA	NC_013967	638948	Δ1 bp	1	pseudogene (322/812 nt)	HVO_RS08125 ←	shikimate dehydrogenase
RA	NC_013967	639012	Δ1 bp	1	pseudogene (258/812 nt)	HVO_RS08125 ←	shikimate dehydrogenase
RA	NC_013967	851,227:1	+G	1	coding (301/477 nt)	HVO_RS09190 ←	universal stress protein
RA	NC_013967	851235	Δ1 bp	1	coding (293/477 nt)	HVO_RS09190 ←	universal stress protein
RA	NC_013967	936950	Δ1 bp	1	intergenic (‑139/+30)	tatA ← / ← HVO_RS09635	twin‑arginine translocase TatA/TatE family subunit/SDR family oxidoreductase
RA	NC_013967	985862	G→T	1	S162Y (TCC→TAC)	HVO_RS09885 ←	hypothetical protein
RA	NC_013967	2410564	A→G	1	L80P (CTT→CCT)	HVO_RS16995 ←	50S ribosomal protein L32e
JC	NC_013967	1819404	+30 bp	0.859	intergenic (‑77/+51)	HVO_RS14155 ← / ← HVO_RS14160	CDP‑alcohol phosphatidyltransferase family protein/GNAT family N‑acetyltransferase

## Sheet: Aiii
Predicted mutations, oxsR-HA immunotagged strain
oxsR-HA	seq id	position	mutation	freq	annotation	gene	description
JC	NC_013964	296779	+GCGGGCAGCGGCC	1	pseudogene (366/980 nt)	HVO_RS01220 ←	transposase
RA	NC_013964	359036	G→C	1	pseudogene (925/1139 nt)	HVO_RS01495 →	XdhC family protein
RA	NC_013964	359,039:1	+G	1	pseudogene (928/1139 nt)	HVO_RS01495 →	XdhC family protein
RA	NC_013964	359,057:1	+G	1	pseudogene (946/1139 nt)	HVO_RS01495 →	XdhC family protein
RA	NC_013964	359,101:1	+G	1	pseudogene (990/1139 nt)	HVO_RS01495 →	XdhC family protein
RA	NC_013964	359,134:1	+C	1	pseudogene (1023/1139 nt)	HVO_RS01495 →	XdhC family protein
RA	NC_013964	379314	G→A	1	intergenic (‑172/‑34)	HVO_RS01570 ← / → HVO_RS01575	hypothetical protein/peptide ABC transporter substrate‑binding protein
MC	NC_013965	1	Δ6,359 bp	1		[HVO_RS01845]–[HVO_RS01845]	[HVO_RS01845], HVO_RS20735, HVO_RS01850, HVO_RS01855, HVO_RS01860, HVO_RS01865, [HVO_RS01845]
RA	NC_013966	413931	Δ1 bp	1	pseudogene (318/1147 nt)	HVO_RS03670 →	ISH3 family transposase
RA	NC_013966	547216	Δ1 bp*	1	coding (230/600 nt)	HVO_RS04280 →	TetR/AcrR family transcriptional regulator
RA	NC_013967	31720	C→T	1	P200P (CCC→CCT)	HVO_RS04855 →	sulfite exporter TauE/SafE family protein
RA	NC_013967	301694	T→A	1	intergenic (+10/‑57)	HVO_RS06300 → / → HVO_RS06305	CDP‑2,3‑bis‑(O‑geranylgeranyl)‑sn‑glycerol synthase/orotate phosphoribosyltransferase
RA	NC_013967	301696	A→C	1	intergenic (+12/‑55)	HVO_RS06300 → / → HVO_RS06305	CDP‑2,3‑bis‑(O‑geranylgeranyl)‑sn‑glycerol synthase/orotate phosphoribosyltransferase
MC JC	NC_013967	301701	Δ571 bp	1		[HVO_RS06305]	[HVO_RS06305]
RA	NC_013967	638948	Δ1 bp	1	pseudogene (322/812 nt)	HVO_RS08125 ←	shikimate dehydrogenase
RA	NC_013967	639012	Δ1 bp	1	pseudogene (258/812 nt)	HVO_RS08125 ←	shikimate dehydrogenase
RA	NC_013967	851,227:1	+G	1	coding (301/477 nt)	HVO_RS09190 ←	universal stress protein
RA	NC_013967	851235	Δ1 bp	1	coding (293/477 nt)	HVO_RS09190 ←	universal stress protein
RA	NC_013967	936950	Δ1 bp	1	intergenic (‑139/+30)	tatA ← / ← HVO_RS09635	twin‑arginine translocase TatA/TatE family subunit/SDR family oxidoreductase
RA	NC_013967	985862	G→T	1	S162Y (TCC→TAC)	HVO_RS09885 ←	hypothetical protein
RA	NC_013967	2410564	A→G	1	L80P (CTT→CCT)	HVO_RS16995 ←	50S ribosomal protein L32e
*This 1 bp deletion resulted from a sequencing artefact due to homopolymeric G-tracts present in this genomic region.

## Sheet: Bi
ChIP-seq peaks identified within genes and intergenic regions using OxsR-HA tagged protein as bait.
seqnames	start	end	width (bp)	strand	Height	Growth_condition	type	overlap	peakID	locus_tag	acc	old_locus_tag	annotation
NC_013964.1	104798	106597	1800	-	325	NaOCl	genic	301	1	HVO_RS00450	WP_004041062.1	HVO_B0093	peptide ABC transporter substrate-binding protein
NC_013964.1	192162	193232	1071	+	2917	NaOCl	genic	301	2	HVO_RS00810	WP_004041370.1	HVO_B0165	respiratory nitrate reductase subunit beta
NC_013966.1	91874	92947	1074	-	281	NaOCl	genic	231	6	HVO_RS02285	WP_013035107.1	HVO_A0090	cupin domain-containing protein
NC_013966.1	171389	171826	438	+	2461	NaOCl	genic	260	8	HVO_RS02625	WP_004043097.1	HVO_A0170	hypothetical protein
NC_013966.1	186724	186909	186	-	725	NaOCl	genic	186	9	HVO_RS19835	WP_013035084.1	HVO_A0184	hypothetical protein
NC_013966.1	473682	476165	2484	+	353	NaOCl	genic	301	10	HVO_RS03920	WP_004040821.1	HVO_A0467	RND transporter
NC_013966.1	476751	477503	753	+	851	NaOCl	genic	138	11	HVO_RS03930	WP_004040823.1	HVO_A0469	pirin family protein
NC_013966.1	511839	512603	765	-	437	NaOCl	genic	107	12	HVO_RS04095	WP_004040856.1	HVO_A0505	enoyl-CoA hydratase
NC_013966.1	512685	513323	639	-	437	NaOCl	genic	113	12	HVO_RS04100	WP_049914680.1	HVO_A0506	transcriptional regulator
NC_013966.1	565350	566300	951	-	373	NaOCl	genic	301	13	HVO_RS04355	WP_004040920.1	HVO_A0561	formimidoylglutamase
NC_013967.1	4686	5813	1128	+	3149	NaOCl	genic	102	15	HVO_RS04725	WP_004044957.1	HVO_0004	NADH:flavin oxidoreductase
NC_013967.1	39586	40056	471	+	31278	NaOCl	genic	101	16	HVO_RS04895	WP_004045043.1	HVO_0040	hypothetical protein
NC_013967.1	56181	57515	1335	-	1317	NaOCl	genic	301	17	HVO_RS04980	WP_004045083.1	HVO_0058	peptide ABC transporter ATP-binding protein
NC_013967.1	190112	191275	1164	+	501	NaOCl	genic	102	20	HVO_RS05720	WP_004045323.1	HVO_0209	acyl-CoA dehydrogenase
NC_013967.1	207442	208257	816	-	538	NaOCl	genic	227	21	HVO_RS05820	WP_004045343.1	HVO_0229	hypothetical protein
NC_013967.1	226809	227072	264	+	3717	NaOCl	genic	102	22	HVO_RS05920	WP_004045367.1	HVO_0251	glutaredoxin
NC_013967.1	275700	277091	1392	+	1108	NaOCl	genic	301	23	HVO_RS06185	WP_004044616.1	HVO_0307	hypothetical protein
NC_013967.1	304921	306147	1227	+	3788	NaOCl	genic	102	24	HVO_RS06320	WP_004044585.1	HVO_0336	ArsR family transcriptional regulator
NC_013967.1	333882	334388	507	-	447	NaOCl	genic	301	25	HVO_RS06490	WP_004044552.1	HVO_0372	hypothetical protein
NC_013967.1	514996	515961	966	+	407	NaOCl	genic	301	27	HVO_RS07490	WP_004044353.1	HVO_0580	TIGR00269 family protein
NC_013967.1	556293	556805	513	+	332	NaOCl	genic	108	28	HVO_RS07705	WP_004044310.1	HVO_0624	hypothetical protein
NC_013967.1	607278	608000	723	-	472	NaOCl	genic	101	29	HVO_RS07970	WP_004044255.1	HVO_0680	putative phosphoglycerol geranylgeranyltransferase
NC_013967.1	655014	655994	981	+	3289	NaOCl	genic	301	30	HVO_RS08220	WP_013035638.1	HVO_0733	transcription initiation factor IIB 2
NC_013967.1	658118	658789	672	-	883	NaOCl	genic	123	31	HVO_RS08235	WP_004044200.1	HVO_0737	CPBP family intramembrane metalloprotease
NC_013967.1	684671	685159	489	-	261	NaOCl	genic	206	32	HVO_RS08360	WP_049941502.1	HVO_0763	DoxX family protein
NC_013967.1	685589	686371	783	+	214	NaOCl	genic	144	33	HVO_RS08365	WP_004044173.1	HVO_0764	hypothetical protein
NC_013967.1	730369	731442	1074	-	6412	NaOCl	genic	104	34	HVO_RS08590	WP_013035565.1	HVO_0811	tyrosine decarboxylase MfnA
NC_013967.1	893649	893909	261	+	279	NaOCl	genic	164	35	HVO_RS09410	WP_004043960.1	HVO_0983	NADH dehydrogenase subunit J
NC_013967.1	899702	900082	381	-	837	NaOCl	genic	260	36	HVO_RS09440	WP_004043954.1	HVO_0989	hypothetical protein
NC_013967.1	924940	925794	855	+	4690	NaOCl	genic	104	38	HVO_RS09580	WP_004043925.1	HVO_1017	fructosamine kinase
NC_013967.1	939491	940519	1029	-	8949	NaOCl	genic	103	39	HVO_RS09650	WP_004043912.1	HVO_1031	NAD(P)/FAD-dependent oxidoreductase
NC_013967.1	964613	966217	1605	-	1258	NaOCl	genic	301	41	HVO_RS09770	WP_013035428.1	HVO_1057	TrkH family potassium uptake protein
NC_013967.1	986514	986858	345	-	1171	NaOCl	genic	293	42	HVO_RS09890	WP_004043857.1	HVO_1081	glutaredoxin
NC_013967.1	1042509	1043651	1143	+	521	NaOCl	genic	301	44	HVO_RS10180	WP_004043797.1	HVO_1140	acyl-CoA dehydrogenase
NC_013967.1	1064921	1065196	276	-	1957	NaOCl	genic	121	45	HVO_RS10310	WP_004043774.1	HVO_1167	ribonuclease P
NC_013967.1	1121664	1122844	1181	-	280	NaOCl	genic	301	46	HVO_RS10610		HVO_1230	mechanosensitive ion channel protein MscS
NC_013967.1	1128598	1129554	957	-	671	NaOCl	genic	215	47	HVO_RS10645	WP_004043705.1	HVO_1237	polymer-forming cytoskeletal protein
NC_013967.1	1137170	1137853	684	-	2857	NaOCl	genic	100	48	HVO_RS10690	WP_004043696.1	HVO_1245	DSBA oxidoreductase
NC_013967.1	1142179	1143417	1239	-	198	NaOCl	genic	301	49	HVO_RS10735	WP_004043684.1	HVO_1255	MFS transporter
NC_013967.1	1171941	1172195	255	-	393	NaOCl	genic	159	51	HVO_RS10880	WP_004043654.1	HVO_1285	hypothetical protein
NC_013967.1	1174580	1175296	717	-	4127	NaOCl	genic	106	52	HVO_RS10900	WP_004043649.1	HVO_1290	metal-dependent hydrolase
NC_013967.1	1245842	1246504	663	-	506	NaOCl	genic	290	54	HVO_RS11295	WP_004043570.1	HVO_1369	hypothetical protein
NC_013967.1	1308698	1309309	612	+	16436	NaOCl	genic	103	55	HVO_RS11635	WP_004043498.1	HVO_1437	hypothetical protein
NC_013967.1	1339459	1341213	1755	-	619	NaOCl	genic	301	57	HVO_RS11790	WP_004043466.1	HVO_1469	2-succinyl-5-enolpyruvyl-6-hydroxy-3-cyclohexene-1-carboxylic-acid synthase
NC_013967.1	1385553	1386272	720	-	1966	NaOCl	genic	190	58	HVO_RS20145	WP_004041399.1	HVO_1522	methyltransferase
NC_013967.1	1388454	1389884	1431	-	533	NaOCl	genic	301	59	HVO_RS20160	WP_004041402.1	HVO_1524	agl cluster protein AglR
NC_013967.1	1391458	1392831	1374	+	741	NaOCl	genic	301	60	HVO_RS20165	WP_004041404.1	HVO_1526	hypothetical protein
NC_013967.1	1528159	1529235	1077	-	1811	NaOCl	genic	101	63	HVO_RS12720	WP_004041558.1	HVO_1668	carboxylate--amine ligase
NC_013967.1	1537062	1537976	915	-	308	NaOCl	genic	301	64	HVO_RS12780	WP_004041571.1	HVO_1681	8-oxoguanine DNA glycosylase
NC_013967.1	1620826	1623411	2586	-	257	NaOCl	genic	301	67	HVO_RS13125	WP_004041634.1	HVO_1751	Cu(2+)-exporting ATPase
NC_013967.1	1765262	1767262	2001	-	347	NaOCl	genic	301	71	HVO_RS13885	WP_004041796.1	HVO_1917	long-chain fatty acid--CoA ligase
NC_013967.1	1826450	1827427	978	+	1220	NaOCl	genic	246	73	HVO_RS14200	WP_004041860.1	HVO_1980	EamA family transporter
NC_013967.1	1850276	1852315	2040	+	307	NaOCl	genic	150	75	HVO_RS14330	WP_049914789.1	HVO_2006	PGF-CTERM sorting domain-containing protein
NC_013967.1	1926766	1927521	756	-	1784	NaOCl	genic	294	76	HVO_RS14665	WP_004041957.1	HVO_2073	LacI family transcriptional regulator
NC_013967.1	1933890	1936142	2253	-	306	NaOCl	genic	301	77	HVO_RS14695	WP_013035454.1	HVO_2079	RND transporter
NC_013967.1	1967493	1967789	297	-	325	NaOCl	genic	102	78	HVO_RS14810	WP_004041987.1	HVO_2104	presumptive arabitol PTS enzyme IIB
NC_013967.1	2021222	2023477	2256	-	1193	NaOCl	genic	171	79	HVO_RS15075	WP_013035373.1	HVO_2158	NADP-dependent malic enzyme
NC_013967.1	2099874	2100302	429	-	1590	NaOCl	genic	120	80	HVO_RS15465	WP_004042128.1	HVO_2239	universal stress protein
NC_013967.1	2104893	2105708	816	-	271	NaOCl	genic	278	81	HVO_RS15505	WP_004042136.1	HVO_2248	hypothetical protein
NC_013967.1	2288857	2290194	1338	+	405	NaOCl	genic	251	83	HVO_RS16350	WP_004042308.1	HVO_2419	hydroxymethylglutaryl-CoA synthase
NC_013967.1	2320189	2323290	3102	-	590	NaOCl	genic	301	84	HVO_RS16520	WP_004042360.1	HVO_2452	ribonucleoside-diphosphate reductase%2C adenosylcobalamin-dependent
NC_013967.1	2363011	2364030	1020	+	405	NaOCl	genic	136	85	HVO_RS16745	WP_004042459.1	HVO_2497	putative sulfate exporter family transporter
NC_013967.1	2407487	2407984	498	-	227	NaOCl	genic	187	86	HVO_RS16970	WP_004042560.1	HVO_2542	50S ribosomal protein L15
NC_013967.1	2407981	2408445	465	-	227	NaOCl	genic	118	86	HVO_RS16975	WP_004042563.1	HVO_2543	50S ribosomal protein L30
NC_013967.1	2534459	2535520	1062	+	749	NaOCl	genic	301	87	HVO_RS17680	WP_004042859.1	HVO_2688	ArsR family transcriptional regulator
NC_013967.1	2597210	2597689	480	-	605	NaOCl	genic	104	88	HVO_RS18030	WP_004043005.1	HVO_2758	50S ribosomal protein L11
NC_013967.1	2604485	2607241	2757	+	424	NaOCl	genic	301	89	HVO_RS18070	WP_004043013.1	HVO_2766	helicase
NC_013967.1	2612931	2614091	1161	-	730	NaOCl	genic	301	90	HVO_RS18100	WP_004043018.1	HVO_2772	rhodanese
NC_013967.1	2668164	2669114	951	-	537	NaOCl	genic	301	91	HVO_RS18395	WP_004044650.1	HVO_2833	ArsR family transcriptional regulator
NC_013967.1	2712698	2713114	417	+	253	NaOCl	genic	301	93	HVO_RS18605	WP_004044692.1	HVO_2876	DUF3054 domain-containing protein
NC_013967.1	2774371	2775699	1329	+	878	NaOCl	genic	221	94	HVO_RS18940	WP_004044788.1	HVO_2944	hypothetical protein
NC_013967.1	2806048	2806419	372	-	2712	NaOCl	genic	156	95	HVO_RS19070	WP_004044838.1	HVO_2970	transcriptional regulator
NC_013967.1	2807898	2808278	381	+	284	NaOCl	genic	258	96	HVO_RS19090	WP_004044844.1	HVO_2974	cupin domain-containing protein
NC_013967.1	2816899	2817594	696	+	767	NaOCl	genic	190	97	HVO_RS19145	WP_004044872.1	HVO_2985	hypothetical protein
NC_013967.1	2819632	2820996	1365	+	241	NaOCl	genic	301	98	HVO_RS19165	WP_004044889.1	HVO_2989	phosphoglucosamine mutase
NC_013967.1	2822533	2822901	369	-	455	NaOCl	genic	102	99	HVO_RS19180	WP_004044895.1	HVO_2992	phosphoribosyl-AMP cyclohydrolase
NC_013967.1	2822983	2824035	1053	-	455	NaOCl	genic	118	99	HVO_RS19185	WP_004044896.1	HVO_2993	peptidase A24
NC_013968.1	20884	21090	207	-	532	NaOCl	genic	207	101	HVO_RS19405	WP_013035727.1	HVO_C0031	hypothetical protein
NC_013968.1	38529	42353	3825	+	400	NaOCl	genic	223	102	HVO_RS19450	WP_013035734.1	HVO_C0042	helicase
NC_013968.1	63753	64943	1191	-	3394	NaOCl	genic	301	103	HVO_RS19545	WP_013035729.1	HVO_C0067	FAD-binding oxidoreductase
NC_013968.1	66399	67373	975	-	354	NaOCl	genic	301	104	HVO_RS19555	WP_013035678.1	HVO_C0069	gfo/Idh/MocA family oxidoreductase
NC_013966.1	171389	171826	438	+	1779	no	genic	257	1	HVO_RS02625	WP_004043097.1	HVO_A0170	hypothetical protein
NC_013966.1	173913	174257	345	-	358	no	genic	163	2	HVO_RS02635	WP_004043099.1	HVO_A0172	hypothetical protein
NC_013967.1	56181	57515	1335	-	684	no	genic	301	4	HVO_RS04980	WP_004045083.1	HVO_0058	peptide ABC transporter ATP-binding protein
NC_013967.1	89547	90341	795	-	284	no	genic	301	5	HVO_RS05130	WP_004045159.1	HVO_0091	PHP domain-containing protein
NC_013967.1	514996	515961	966	+	369	no	genic	301	8	HVO_RS07490	WP_004044353.1	HVO_0580	TIGR00269 family protein
NC_013967.1	580809	582722	1914	+	366	no	genic	301	10	HVO_RS07820	WP_004044288.1	HVO_0648	DUF2070 domain-containing protein
NC_013967.1	655014	655994	981	+	3019	no	genic	301	11	HVO_RS08220	WP_013035638.1	HVO_0733	transcription initiation factor IIB 2
NC_013967.1	657583	658038	456	-	370	no	genic	118	12	HVO_RS08230	WP_004044201.1	HVO_0736	DUF302 domain-containing protein
NC_013967.1	658118	658789	672	-	370	no	genic	104	12	HVO_RS08235	WP_004044200.1	HVO_0737	CPBP family intramembrane metalloprotease
NC_013967.1	764594	764980	387	-	553	no	genic	144	13	HVO_RS08780	WP_004044085.1	HVO_0851	hypothetical protein
NC_013967.1	765034	766359	1326	+	553	no	genic	104	13	HVO_RS08785	WP_013035492.1	HVO_0853	metallophosphatase
NC_013967.1	951364	951924	561	-	1526	no	genic	122	14	HVO_RS09710	WP_004043898.1	HVO_1043	DUF1684 domain-containing protein
NC_013967.1	1128598	1129554	957	-	323	no	genic	231	15	HVO_RS10645	WP_004043705.1	HVO_1237	polymer-forming cytoskeletal protein
NC_013967.1	2099874	2100302	429	-	1215	no	genic	120	18	HVO_RS15465	WP_004042128.1	HVO_2239	universal stress protein
NC_013967.1	2320189	2323290	3102	-	458	no	genic	301	19	HVO_RS16520	WP_004042360.1	HVO_2452	ribonucleoside-diphosphate reductase%2C adenosylcobalamin-dependent
NC_013967.1	2597210	2597689	480	-	626	no	genic	148	21	HVO_RS18030	WP_004043005.1	HVO_2758	50S ribosomal protein L11
NC_013967.1	2612931	2614091	1161	-	416	no	genic	301	22	HVO_RS18100	WP_004043018.1	HVO_2772	rhodanese
NC_013967.1	2806048	2806419	372	-	1923	no	genic	147	23	HVO_RS19070	WP_004044838.1	HVO_2970	transcriptional regulator
NC_013967.1	2816899	2817594	696	+	601	no	genic	219	24	HVO_RS19145	WP_004044872.1	HVO_2985	hypothetical protein
NC_013964.1	294045	295153	1109	*	932	NaOCl	promoter	301	3			HVO_B0245	molybdenum cofactor guanylyltransferase
NC_013964.1	406636	406886	251	*	744	NaOCl	promoter	204	4			HVO_B0351	hypothetical protein
NC_013966.1	66731	66854	124	*	535	NaOCl	promoter	124	5			HVO_A0074	EVE domain-containing protein
NC_013966.1	135050	135431	382	*	413	NaOCl	promoter	301	7			HVO_A0137	transcription initiation factor IIB
NC_013966.1	476541	476750	210	*	851	NaOCl	promoter	163	11			HVO_A0469	pirin family protein
NC_013966.1	617337	617446	110	*	12341	NaOCl	promoter	110	14			HVO_A0618	pyridine nucleotide-disulfide oxidoreductase
NC_013967.1	4544	4685	142	*	3149	NaOCl	promoter	142	15			HVO_0004	NADH:flavin oxidoreductase
NC_013967.1	39439	39585	147	*	31278	NaOCl	promoter	147	16			HVO_0040	hypothetical protein
NC_013967.1	110753	110902	150	*	270	NaOCl	promoter	150	18			HVO_0115	50S ribosomal protein L39e
NC_013967.1	178048	178438	391	*	24074	NaOCl	promoter	216	19			HVO_0198	GIY-YIG nuclease family protein
NC_013967.1	191276	191383	108	*	501	NaOCl	promoter	108	20			HVO_0210	hypothetical protein
NC_013967.1	226648	226808	161	*	3717	NaOCl	promoter	161	22			HVO_0251	glutaredoxin
NC_013967.1	306148	306249	102	*	3788	NaOCl	promoter	102	24			HVO_0337	glutaredoxin
NC_013967.1	440452	440610	159	*	3717	NaOCl	promoter	159	26			HVO_0497	cold-shock protein
NC_013967.1	608001	608105	105	*	472	NaOCl	promoter	105	29			HVO_0680	putative phosphoglycerol geranylgeranyltransferase
NC_013967.1	686372	686653	282	*	214	NaOCl	promoter	157	33			HVO_0765	FAD-binding oxidoreductase
NC_013967.1	731443	731571	129	*	6412	NaOCl	promoter	129	34			HVO_0811	tyrosine decarboxylase MfnA
NC_013967.1	893544	893648	105	*	279	NaOCl	promoter	105	35			HVO_0983	NADH dehydrogenase subunit J
NC_013967.1	914232	914364	133	*	533	NaOCl	promoter	133	37			HVO_1004	hypothetical protein
NC_013967.1	925795	925900	106	*	4690	NaOCl	promoter	106	38			HVO_1018	hypothetical protein
NC_013967.1	940520	940638	119	*	8949	NaOCl	promoter	119	39			HVO_1031	NAD(P)/FAD-dependent oxidoreductase
NC_013967.1	951925	952063	139	*	3998	NaOCl	promoter	139	40			HVO_1043	DUF1684 domain-containing protein
NC_013967.1	1024245	1024385	141	*	7715	NaOCl	promoter	141	43			HVO_1123	thioredoxin reductase
NC_013967.1	1064810	1064920	111	*	1957	NaOCl	promoter	111	45			HVO_1166	hypothetical protein
NC_013967.1	1137023	1137169	147	*	2857	NaOCl	promoter	147	48			HVO_1244	TlpA family protein disulfide reductase
NC_013967.1	1156486	1156642	157	*	532	NaOCl	promoter	157	50			HVO_1268	hypothetical protein
NC_013967.1	1221726	1221859	134	*	27392	NaOCl	promoter	134	53			HVO_1342	thioredoxin
NC_013967.1	1309310	1309410	101	*	16436	NaOCl	promoter	101	55			HVO_1438	CoA-binding protein
NC_013967.1	1329131	1329537	407	*	1319	NaOCl	promoter	203	56			HVO_1457	hypothetical protein
NC_013967.1	1386273	1386374	102	*	1966	NaOCl	promoter	102	58			HVO_1522	methyltransferase
NC_013967.1	1465531	1465703	173	*	316	NaOCl	promoter	173	61			HVO_1594	SAM-dependent methyltransferase
NC_013967.1	1526351	1526456	106	*	373	NaOCl	promoter	106	62			HVO_1664	cyclin domain protein
NC_013967.1	1529236	1529403	168	*	1811	NaOCl	promoter	168	63			HVO_1668	carboxylate--amine ligase
NC_013967.1	1540388	1540594	207	*	5081	NaOCl	promoter	206	65			HVO_1684	threonine--tRNA ligase
NC_013967.1	1602926	1603382	457	*	303	NaOCl	promoter	188	66			HVO_3042	tRNA
NC_013967.1	1681370	1681495	126	*	297	NaOCl	promoter	126	68			HVO_1817	hypothetical protein
NC_013967.1	1729422	1729601	180	*	390	NaOCl	promoter	180	69				3' of HVO_1871 and HVO_1872
NC_013967.1	1731375	1731563	189	*	1230	NaOCl	promoter	189	70			HVO_1875	acyltransferaase
NC_013967.1	1821100	1821226	127	*	949	NaOCl	promoter	127	72			HVO_1975	preprotein translocase subunit SecF
NC_013967.1	1828899	1829071	173	*	243	NaOCl	promoter	173	74			HVO_RS20220	hypothetical protein
NC_013967.1	1850024	1850275	252	*	307	NaOCl	promoter	151	75			HVO_2006	PGF-CTERM sorting domain-containing protein
NC_013967.1	1967790	1967895	106	*	325	NaOCl	promoter	106	78			HVO_2104	presumptive arabitol PTS enzyme IIB
NC_013967.1	2021103	2021221	119	*	1193	NaOCl	promoter	119	79			HVO_2157	hypothetical protein
NC_013967.1	2099736	2099873	138	*	1590	NaOCl	promoter	138	80				3' of HVO_2238 and HVO_2239
NC_013967.1	2133700	2134086	387	*	434	NaOCl	promoter	301	82			HVO_2275	N-6 adenine-specific DNA methylase
NC_013967.1	2597690	2597805	116	*	605	NaOCl	promoter	116	88			HVO_2758	50S ribosomal protein L11
NC_013967.1	2696156	2696268	113	*	5704	NaOCl	promoter	113	92			HVO_2859	DUF63 domain-containing protein
NC_013967.1	2816749	2816898	150	*	767	NaOCl	promoter	111	97			HVO_2984	amnino acid-binding protein
NC_013967.1	2825527	2825666	140	*	593	NaOCl	promoter	140	100			HVO_2995	ferredoxin
NC_013966.1	617337	617446	110	*	706	no	promoter	110	3			HVO_A0618	pyridine nucleotide-disulfide oxidoreductase
NC_013967.1	178048	178438	391	*	2102	no	promoter	218	6			HVO_0198	GIY-YIG nuclease family protein
NC_013967.1	391261	391498	238	*	376	no	promoter	237	7			HVO_0438	thiol reductase thioredoxin
NC_013967.1	517532	517743	212	*	295	no	promoter	212	9			HVO_0582	ribbon-helix-helix protein, CopG family
NC_013967.1	951925	952063	139	*	1526	no	promoter	139	14			HVO_1043	DUF1684 domain-containing protein
NC_013967.1	1221726	1221859	134	*	423	no	promoter	134	16			HVO_1342	thioredoxin
NC_013967.1	1731375	1731563	189	*	803	no	promoter	189	17			HVO_1875	acyltransferase
NC_013967.1	2597690	2597805	116	*	626	no	promoter	116	21			HVO_2758	50S ribosomal protein L11
NC_013967.1	2099736	2099873	138	*	1215	no	promoter	138	18				3' of HVO_2238 and HVO_2239
NC_013967.1	2472575	2472991	417	*	641	no	promoter	301	20				3' of HVO_2621 and HVO_2622
		Average =	707 bp		2270 peak height

## Sheet: Bii
ChIP-seq peaks specific to the intergenic regions listed as gene locus tag numbers adjacent to the peaks
multiple OxsR-bound sites detected 5' of the encoded protein - highlighted in green
1_none	2_NaOCl	3_High_peak (NaOCl)			4. Total IDs
HVO_0198	HVO_0004	HVO_0004_same_dir			HVO_0004
HVO_0438 (trxA1)	HVO_0040	HVO_0040_divergence			HVO_0040
HVO_0582	HVO_0198	HVO_0198_same_dir_NaOCl			HVO_0115
HVO_1043	HVO_0210	HVO_0251_divergence			HVO_0198
HVO_1342	HVO_0251	HVO_0337_same_dir			HVO_0198
HVO_1875	HVO_0337	HVO_0497_same_dir			HVO_0210
HVO_2758	HVO_0497	HVO_0811_same_dir			HVO_0251
HVO_A0618	HVO_0680	HVO_1017_same_dir			HVO_0337
	HVO_0811	HVO_1031_same_dir			HVO_0438
	HVO_1004	HVO_1043_same_dir_NaOCl			HVO_0497
	HVO_1018	HVO_1124_divergence			HVO_0582
	HVO_1031	HVO_1166_same_dir			HVO_0680
	HVO_1043	HVO_1244_same_dir			HVO_0765
	HVO_1123	HVO_1342_same_dir_NaOCl			HVO_0811
	HVO_1166	HVO_1438_same_dir			HVO_0983
	HVO_1244	HVO_1457_divergence			HVO_1004
	HVO_1268	HVO_1522_same_dir			HVO_1018
	HVO_1342	HVO_1668_same_dir			HVO_1031
	HVO_1438	HVO_1684_divergence			HVO_1043
	HVO_1457	HVO_1875_divergence_NaOCl			HVO_1043
	HVO_1522	HVO_2157_same_dir			HVO_1123
	HVO_1594	HVO_2859_same_dir			HVO_1166
	HVO_1664	HVO_A0618_same_dir_NaOCl			HVO_1244
	HVO_1668				HVO_1268
	HVO_1684				HVO_1342
	HVO_1875				HVO_1342
	HVO_1975				HVO_1438
	HVO_2006				HVO_1457
	HVO_2104				HVO_1522
	HVO_2157				HVO_1594
	HVO_2275				HVO_1664
	HVO_2758				HVO_1668
	HVO_2859				HVO_1684
	HVO_2984				HVO_1817
	HVO_2995				HVO_1875
	HVO_3042				HVO_1875
	HVO_A0074				HVO_1975
	HVO_A0137				HVO_2006
	HVO_A0469				HVO_2104
	HVO_A0618				HVO_2157
	HVO_B0245				HVO_2275
	HVO_B0351				HVO_2758
	HVO_0115				HVO_2758
	HVO_0765				HVO_2859
	HVO_0983				HVO_2984
	HVO_1817				HVO_2995
					HVO_3042
					HVO_A0074
					HVO_A0137
					HVO_A0469
					HVO_A0618
					HVO_A0618
					HVO_B0245
					HVO_B0351
					HVO_RS20220

## Sheet: Biii
ChIP-seq intergenic high peaks (height >1000)
seqnames	start	end	width	strand	Height	Growth_condition	type	overlap	peakID	locus_tag	acc	old_locus_tag	annotation
NC_013967.1	1731375	1731563	189	*	1230	NaOCl	promoter	189	70			HVO_1875	acyltransferaase
NC_013967.1	1529236	1529403	168	*	1811	NaOCl	promoter	168	63			HVO_1668	carboxylate--amine ligase
NC_013967.1	1309310	1309410	101	*	16436	NaOCl	promoter	101	55			HVO_1438	CoA-binding protein
NC_013967.1	440452	440610	159	*	3717	NaOCl	promoter	159	26			HVO_0497	cold-shock protein
NC_013967.1	951925	952063	139	*	3998	NaOCl	promoter	139	40			HVO_1043	DUF1684 domain-containing protein
NC_013967.1	951925	952063	139	*	1526	no	promoter	139	14			HVO_1043	DUF1684 domain-containing protein
NC_013967.1	2696156	2696268	113	*	5704	NaOCl	promoter	113	92			HVO_2859	DUF63 domain-containing protein
NC_013967.1	178048	178438	391	*	24074	NaOCl	promoter	216	19			HVO_0198	GIY-YIG nuclease family protein
NC_013967.1	178048	178438	391	*	2102	no	promoter	218	6			HVO_0198	GIY-YIG nuclease family protein
NC_013967.1	306148	306249	102	*	3788	NaOCl	promoter	102	24			HVO_0337	glutaredoxin
NC_013967.1	226648	226808	161	*	3717	NaOCl	promoter	161	22			HVO_0251	glutaredoxin
NC_013967.1	39439	39585	147	*	31278	NaOCl	promoter	147	16			HVO_0040	hypothetical protein
NC_013967.1	925795	925900	106	*	4690	NaOCl	promoter	106	38			HVO_1018	hypothetical protein
NC_013967.1	1064810	1064920	111	*	1957	NaOCl	promoter	111	45			HVO_1166	hypothetical protein
NC_013967.1	1329131	1329537	407	*	1319	NaOCl	promoter	203	56			HVO_1457	hypothetical protein
NC_013967.1	2021103	2021221	119	*	1193	NaOCl	promoter	119	79			HVO_2157	hypothetical protein
NC_013967.1	1386273	1386374	102	*	1966	NaOCl	promoter	102	58			HVO_1522	methyltransferase
NC_013967.1	940520	940638	119	*	8949	NaOCl	promoter	119	39			HVO_1031	NAD(P)/FAD-dependent oxidoreductase
NC_013967.1	4544	4685	142	*	3149	NaOCl	promoter	142	15			HVO_0004	NADH:flavin oxidoreductase
NC_013966.1	617337	617446	110	*	12341	NaOCl	promoter	110	14			HVO_A0618	pyridine nucleotide-disulfide oxidoreductase
NC_013967.1	1221726	1221859	134	*	27392	NaOCl	promoter	134	53			HVO_1342	thioredoxin
NC_013967.1	1024245	1024385	141	*	7715	NaOCl	promoter	141	43			HVO_1123	thioredoxin reductase
NC_013967.1	1540388	1540594	207	*	5081	NaOCl	promoter	206	65			HVO_1684	threonine--tRNA ligase
NC_013967.1	1137023	1137169	147	*	2857	NaOCl	promoter	147	48			HVO_1244	TlpA family protein disulfide reductase
NC_013967.1	731443	731571	129	*	6412	NaOCl	promoter	129	34			HVO_0811	tyrosine decarboxylase MfnA
NC_013967.1	2099736	2099873	138	*	1590	NaOCl	promoter	138	80			3' of HVO_2238 and HVO_2239
NC_013967.1	2099736	2099873	138	*	1215	no	promoter	138	18			3' of HVO_2238 and HVO_2239
													*Red: thiol-related function

## Sheet: Biv
Annotations of the genes adjacent to ChIP-seq peaks specific in the intergenic regions
Entry	Gene locus tag	Gene name(s)	Description	Cross-reference (Pfam)	Cross-reference (InterPro)
D4GYK0	HVO_0004		NamA family oxidoreductase	PF00724;	IPR013785;IPR001155;
D4GYN5	HVO_0040		Uncharacterized protein
D4GYW1	HVO_0115	rpl39e	50S ribosomal protein L39e	PF00832;	IPR000077;IPR020083;IPR023626;
D4GZE3	HVO_0198		UPF0213 family protein	PF01541;	IPR000305;IPR035901;
D4GZF5	HVO_0210		Uncharacterized protein
D4GZJ6	HVO_0251	grx2	Glutaredoxin	PF13417;	IPR011767;IPR004045;IPR036249;
D4GZW6	HVO_0337	grx1	Glutaredoxin	PF13417;	IPR011767;IPR004045;IPR036249;
D4GRX9	HVO_0438	trxA1	Thioredoxin	PF00085;	IPR005746;IPR036249;IPR017937;IPR013766;
D4GS36	HVO_0497	cspA1	Cold shock protein	PF00313;	IPR012156;IPR011129;IPR002059;IPR012340;
D4GSH8	HVO_0582		CopG domain protein	PF01402;	IPR013321;IPR002145;IPR010985;
D4GT16	HVO_0680	pcrB1	Geranylgeranylglyceryl phosphate synthase (GGGP synthase) (GGGPS) (EC 2.5.1.41) ((S)-3-O-geranylgeranylglyceryl phosphate synthase) (Phosphoglycerol geranylgeranyltransferase)	PF01884;	IPR039074;IPR038597;IPR008205;IPR026417;
D4GTR2	HVO_0765		FAD-dependent oxidoreductase	PF01266;	IPR006076;IPR036188;
D4GUC7	HVO_0811	mfnA, panD	Probable L-aspartate decarboxylase (ADC) (EC 4.1.1.11)	PF00282;	IPR020931;IPR002129;IPR015424;IPR015421;IPR015422;IPR021115;
D4GVG0	HVO_0983	nuoJ1	NADH dehydrogenase-like complex subunit J1	PF00499;	IPR001457;IPR042106;
D4GVI1	HVO_1004		Uncharacterized protein
D4GVJ5	HVO_1018	han	Hef-associated 3' exonuclease Han (EC 3.1.-.-)	PF00575;PF01336;	IPR038763;IPR012340;IPR004365;IPR022967;IPR003029;
D4GVK7	HVO_1031	trxB1	Thioredoxin-disulfide reductase (EC 1.8.1.9)	PF07992;	IPR036188;IPR023753;
D4GVL9	HVO_1043		DUF1684 family protein	PF07920;	IPR012467;
D4GW69	HVO_1123	trxB3	Thioredoxin-disulfide reductase (EC 1.8.1.9)	PF07992;	IPR036188;IPR023753;IPR008255;
D4GWD2	HVO_1166		CRM domain protein	PF01985;	IPR001890;IPR035920;
D4GX46	HVO_1244	trxA4	Thioredoxin	PF08534;	IPR013740;IPR036249;IPR017937;IPR013766;
D4GX84	HVO_1268		Uncharacterized protein
D4GXL8	HVO_1342	trxA2	Thioredoxin	PF00085;	IPR005746;IPR036249;IPR017937;IPR013766;
D4GY37	HVO_1438		YneT family protein	PF13380;	IPR003781;IPR036291;
D4GY76	HVO_1457		Glycoside hydrolase domain protein
D4GYG5	HVO_1522	aglP	Hexuronic acid methyltransferase AglP (EC 2.1.1.-) (Archaeal glycosylation protein P)	PF05050;	IPR006342;IPR029063;
D4GZ23	HVO_1594	cna	tRNA/rRNA cytosine-C5-methylase (EC 2.1.1.-)	PF01189;	IPR001678;IPR011023;IPR023267;IPR029063;
D4GZM8	HVO_1664		Cyclin domain protein		IPR036915;
D4GZN2	HVO_1668	gshA	Glutamate--cysteine ligase (EC 6.3.2.2) (Gamma-glutamylcysteine synthetase) (GCS) (Gamma-GCS)	PF04107;	IPR006336;IPR014746;IPR011793;
D4GZP8	HVO_1684	thrS	Threonine--tRNA ligase (EC 6.1.1.3) (Threonyl-tRNA synthetase) (ThrRS)	PF03129;PF02824;PF00587;PF07973;	IPR002314;IPR006195;IPR004154;IPR036621;IPR012675;IPR004095;IPR012676;IPR002320;IPR018163;IPR033728;IPR012947;
D4GSE1	HVO_1817		Uncharacterized protein
D4GSX8	HVO_1875		O-acetyltransferase (Homolog to galactosideO-acetyltransferase) (EC 2.3.1.-)	PF00132;	IPR001451;IPR011004;
D4GTK4	HVO_1975	secF	Protein-export membrane protein SecF	PF07549;PF02355;	IPR022813;IPR022646;IPR024921;
D4GTN4	HVO_2006		Putative secreted glycoprotein		IPR026371;
D4GUQ1	HVO_2104		Phosphotransferase system component IIB (EC 2.7.1.-)	PF02302;	IPR036095;IPR013011;IPR003501;
D4GV90	HVO_2157		Uncharacterized protein
D4GVZ1	HVO_2275		N-6 adenine-specific DNA methylase domainprotein	PF02384;	IPR003356;IPR029063;
P41200	HVO_2758	rpl11	50S ribosomal protein L11 (L11E)	PF00298;PF03946;	IPR000911;IPR036796;IPR020783;IPR036769;IPR020785;IPR020784;
D4GXF7	HVO_2859		DUF63 family protein	PF01889;	IPR002749;
D4GY66	HVO_2984	trpY	Putative repressor of tryptophan metabolismTrpY		IPR002912;IPR014424;
D4GY89	HVO_2995	fdx, ferA5	Ferredoxin (2Fe-2S)	PF00111;	IPR036010;IPR001041;IPR006058;IPR012675;
D4GQA6	HVO_A0074		AAA-type ATPase domain protein	PF07728;PF01878;	IPR003593;IPR011704;IPR002740;IPR027417;IPR015947;
D4GQG6	HVO_A0137	tfb8	Transcription initiation factor TFB	PF08271;PF00382;	IPR013763;IPR036915;IPR000812;IPR013150;IPR013137;
D4GRD4	HVO_A0469		Pirin domain protein	PF02678;PF17954;	IPR012093;IPR003829;IPR041602;IPR014710;IPR011051;
D4GRS6	HVO_A0618		Flavin-dependent pyridine nucleotide oxidoreductase (Homolog to coenzyme A disulfidereductase)	PF07992;PF02852;	IPR036188;IPR023753;IPR016156;IPR004099;
D4GPP6	HVO_B0245	mobA, mobA1	Probable molybdenum cofactor guanylyltransferase (MoCo guanylyltransferase) (EC 2.7.7.77) (GTP:molybdopterin guanylyltransferase) (Mo-MPT guanylyltransferase) (Molybdopterin guanylyltransferase) (Molybdopterin-guanine dinucleotide synthase) (MGD synthase)	PF12804;	IPR025877;IPR013482;IPR029044;
D4GPZ8	HVO_B0351		Uncharacterized protein	PF17647;	IPR040493;
	HVO_3042		tRNA Cys - anticodon GCA
D4GTL2	HVO_1983 (HVO_RS20220)	aceB, aceB1	malate synthase, bifunctional malyl-CoA synthase / malyl-CoA thioesterase		IPR015813﻿, IPR040442﻿

## Sheet: Bv
Annotations for genes represented in enriched arCOG categories. These genes were located nearby sites bound in the promoter by OxsR in the presence of hypochlorite
locus_tag	genomeID	protein_ID	protein.length	domain.start	domain.end	domain.length	arCOG_ID	membership_class.x	functional_class	Gene	Annotation_arCOG	COG.supercluster	Pfam	CDD	TIGR	membership_class.y	funclass_name	chr	acc	old_locus_tag	length_nt	start	end	strand	type	annotation
HVO_RS04725	GCF_000025685.1	WP_004044957_1	375	1	375	375	arCOG00615	0	C	NemA	NADH:flavin oxidoreductase, Old Yellow Enzyme family	COG01902	pfam00724	cd02803	TIGR03997	3	Energy production and conversion	NC_013967.1	WP_004044957.1	HVO_0004	1128	4686	5813	+	protein_coding	NADH:flavin oxidoreductase
HVO_RS09410	GCF_000025685.1	WP_004043960_1	86	1	86	86	arCOG04654	0	C	NuoJ	NADH dehydrogenase subunit J	COG00839				3	Energy production and conversion	NC_013967.1	WP_004043960.1	HVO_0983	261	893649	893909	+	protein_coding	NADH dehydrogenase subunit J
HVO_RS19195	GCF_000025685.1	WP_004044900_1	129	1	129	129	arCOG02844	0	C	Fdx	Ferredoxin	COG00633	pfam00111	cd00207	TIGR02008	3	Energy production and conversion	NC_013967.1	WP_004044900.1	HVO_2995	390	2825137	2825526	-	protein_coding	ferredoxin
HVO_RS04725	GCF_000025685.1	WP_004044957_1	375	1	375	375	arCOG00615	0	C	NemA	NADH:flavin oxidoreductase, Old Yellow Enzyme family	COG01902	pfam00724	cd02803	TIGR03997	3	Energy production and conversion	NC_013967.1	WP_004044957.1	HVO_0004	1128	4686	5813	+	protein_coding	NADH:flavin oxidoreductase
HVO_RS09410	GCF_000025685.1	WP_004043960_1	86	1	86	86	arCOG04654	0	C	NuoJ	NADH dehydrogenase subunit J	COG00839				3	Energy production and conversion	NC_013967.1	WP_004043960.1	HVO_0983	261	893649	893909	+	protein_coding	NADH dehydrogenase subunit J
HVO_RS19195	GCF_000025685.1	WP_004044900_1	129	1	129	129	arCOG02844	0	C	Fdx	Ferredoxin	COG00633	pfam00111	cd00207	TIGR02008	3	Energy production and conversion	NC_013967.1	WP_004044900.1	HVO_2995	390	2825137	2825526	-	protein_coding	ferredoxin
HVO_RS08370	GCF_000025685.1	WP_004044172_1	388	1	388	388	arCOG00755	0	E	DadA	Glycine/D-amino acid oxidase (deaminating)	COG00665	pfam01266		TIGR01377	3	Amino acid transport and metabolism	NC_013967.1	WP_004044172.1	HVO_0765	1167	686654	687820	+	protein_coding	FAD-binding oxidoreductase
HVO_RS08590	GCF_000025685.1	WP_013035565_1	357	1	357	357	arCOG00027	0	E	MfnA	L-tyrosine decarboxylase, PLP-dependent protein	COG00076	pfam00282	cd06450	TIGR03812	3	Amino acid transport and metabolism	NC_013967.1	WP_013035565.1	HVO_0811	1074	730369	731442	-	protein_coding	tyrosine decarboxylase MfnA
HVO_RS20285	GCF_000025685.1	WP_081442892_1	59	1	59	59	arCOG00220	3	E	PotD	Spermidine/putrescine-binding periplasmic protein	COG00687	pfam13416	cd13590		3	Amino acid transport and metabolism	NC_013967.1	WP_081442892.1		180	2308465	2308644	+	protein_coding	hypothetical protein
HVO_RS08370	GCF_000025685.1	WP_004044172_1	388	1	388	388	arCOG00755	0	E	DadA	Glycine/D-amino acid oxidase (deaminating)	COG00665	pfam01266		TIGR01377	3	Amino acid transport and metabolism	NC_013967.1	WP_004044172.1	HVO_0765	1167	686654	687820	+	protein_coding	FAD-binding oxidoreductase
HVO_RS08590	GCF_000025685.1	WP_013035565_1	357	1	357	357	arCOG00027	0	E	MfnA	L-tyrosine decarboxylase, PLP-dependent protein	COG00076	pfam00282	cd06450	TIGR03812	3	Amino acid transport and metabolism	NC_013967.1	WP_013035565.1	HVO_0811	1074	730369	731442	-	protein_coding	tyrosine decarboxylase MfnA
HVO_RS20285	GCF_000025685.1	WP_081442892_1	59	1	59	59	arCOG00220	3	E	PotD	Spermidine/putrescine-binding periplasmic protein	COG00687	pfam13416	cd13590		3	Amino acid transport and metabolism	NC_013967.1	WP_081442892.1		180	2308465	2308644	+	protein_coding	hypothetical protein
HVO_RS19770	GCF_000025685.1	WP_081442866_1	177	1	177	177	arCOG00147	2	G	-	MFS family permease	COG00477	pfam07690	cd06174	TIGR00890	3	Carbohydrate transport and metabolism	NC_013966.1	WP_081442866.1		534	80314	80847	-	protein_coding	MFS transporter
HVO_RS19770	GCF_000025685.1	WP_081442866_1	177	1	177	177	arCOG00147	2	G	-	MFS family permease	COG00477	pfam07690	cd06174	TIGR00890	3	Carbohydrate transport and metabolism	NC_013966.1	WP_081442866.1		534	80314	80847	-	protein_coding	MFS transporter
HVO_RS01210	GCF_000025685.1	WP_013034985_1	203	1	203	203	arCOG01872	0	H	MobA	Molybdopterin-guanine dinucleotide biosynthesis protein A	COG00746	pfam12804	cd02503	TIGR02665	3	Coenzyme transport and metabolism	NC_013964.1	WP_013034985.1	HVO_B0245	612	293433	294044	-	protein_coding	molybdenum cofactor guanylyltransferase
HVO_RS12720	GCF_000025685.1	WP_004041558_1	358	1	358	358	arCOG02722	0	H	-	Glutamate-cysteine ligase family 2(GCS2)	COG02170	pfam04107		TIGR02050	3	Coenzyme transport and metabolism	NC_013967.1	WP_004041558.1	HVO_1668	1077	1528159	1529235	-	protein_coding	carboxylate--amine ligase
HVO_RS01210	GCF_000025685.1	WP_013034985_1	203	1	203	203	arCOG01872	0	H	MobA	Molybdopterin-guanine dinucleotide biosynthesis protein A	COG00746	pfam12804	cd02503	TIGR02665	3	Coenzyme transport and metabolism	NC_013964.1	WP_013034985.1	HVO_B0245	612	293433	294044	-	protein_coding	molybdenum cofactor guanylyltransferase
HVO_RS12720	GCF_000025685.1	WP_004041558_1	358	1	358	358	arCOG02722	0	H	-	Glutamate-cysteine ligase family 2(GCS2)	COG02170	pfam04107		TIGR02050	3	Coenzyme transport and metabolism	NC_013967.1	WP_004041558.1	HVO_1668	1077	1528159	1529235	-	protein_coding	carboxylate--amine ligase
HVO_RS02325	GCF_000025685.1	WP_049914863_1	544	1	544	544	arCOG00856	0	I	CaiC	Acyl-CoA synthetase (AMP-forming)/AMP-acid ligase II	COG00318	pfam00501	cd12119	TIGR01923	3	Lipid transport and metabolism	NC_013966.1	WP_049914863.1		1635	103226	104860	+	protein_coding	fatty-acid--CoA ligase
HVO_RS07970	GCF_000025685.1	WP_004044255_1	240	1	240	240	arCOG01085	0	I	PcrB	(S)-3-O-geranylgeranylglyceryl phosphate synthase, TIM-barrel fold	COG01646	pfam01884	cd02812	TIGR01768	3	Lipid transport and metabolism	NC_013967.1	WP_004044255.1	HVO_0680	723	607278	608000	-	protein_coding	putative phosphoglycerol geranylgeranyltransferase
HVO_RS02325	GCF_000025685.1	WP_049914863_1	544	1	544	544	arCOG00856	0	I	CaiC	Acyl-CoA synthetase (AMP-forming)/AMP-acid ligase II	COG00318	pfam00501	cd12119	TIGR01923	3	Lipid transport and metabolism	NC_013966.1	WP_049914863.1		1635	103226	104860	+	protein_coding	fatty-acid--CoA ligase
HVO_RS07970	GCF_000025685.1	WP_004044255_1	240	1	240	240	arCOG01085	0	I	PcrB	(S)-3-O-geranylgeranylglyceryl phosphate synthase, TIM-barrel fold	COG01646	pfam01884	cd02812	TIGR01768	3	Lipid transport and metabolism	NC_013967.1	WP_004044255.1	HVO_0680	723	607278	608000	-	protein_coding	putative phosphoglycerol geranylgeranyltransferase
HVO_RS02325	GCF_000025685.1	WP_049914863_1	544	1	544	544	arCOG00856	0	I	CaiC	Acyl-CoA synthetase (AMP-forming)/AMP-acid ligase II	COG00318	pfam00501	cd12119	TIGR01923	3	Lipid transport and metabolism	NC_013966.1	WP_049914863.1		1635	103226	104860	+	protein_coding	fatty-acid--CoA ligase
HVO_RS07970	GCF_000025685.1	WP_004044255_1	240	1	240	240	arCOG01085	0	I	PcrB	(S)-3-O-geranylgeranylglyceryl phosphate synthase, TIM-barrel fold	COG01646	pfam01884	cd02812	TIGR01768	3	Lipid transport and metabolism	NC_013967.1	WP_004044255.1	HVO_0680	723	607278	608000	-	protein_coding	putative phosphoglycerol geranylgeranyltransferase
HVO_RS05250	GCF_000025685.1	WP_004045214_1	50	1	50	50	arCOG04177	0	J	RPL39	Ribosomal protein L39E	COG02167	pfam00832			1	Translation, ribosomal structure and biogenesis	NC_013967.1	WP_004045214.1	HVO_0115	153	110903	111055	+	protein_coding	50S ribosomal protein L39e
HVO_RS10305	GCF_000025685.1	WP_004043775_1	82	1	82	82	arCOG01346	0	J	-	RNA-binding protein containing KH domain, possibly ribosomal protein	COG01534	pfam01985		TIGR00253	1	Translation, ribosomal structure and biogenesis	NC_013967.1	WP_004043775.1	HVO_1166	249	1064561	1064809	-	protein_coding	hypothetical protein
HVO_RS12365	GCF_000025685.1	WP_004041486_1	313	1	313	313	arCOG00973	0	J	RsmB	16S rRNA C967 or C1407 C5-methylase, RsmB/RsmF family	COG00144	pfam01189	cd02440	TIGR00446	1	Translation, ribosomal structure and biogenesis	NC_013967.1	WP_004041486.1	HVO_1594	942	1465704	1466645	+	protein_coding	SAM-dependent methyltransferase
HVO_RS12795	GCF_000025685.1	WP_004041574_1	643	70	643	574	arCOG00401	1	J	ThrS	Threonyl-tRNA synthetase	COG00441	pfam00587,pfam03129	cd00771,cd00860	TIGR00418	1	Translation, ribosomal structure and biogenesis	NC_013967.1	WP_004041574.1	HVO_1684	1932	1540595	1542526	+	protein_coding	threonine--tRNA ligase
HVO_RS18030	GCF_000025685.1	WP_004043005_1	159	1	159	159	arCOG04372	0	J	RplK	Ribosomal protein L11	COG00080	pfam03946,pfam00298	cd00349	TIGR01632	1	Translation, ribosomal structure and biogenesis	NC_013967.1	WP_004043005.1	HVO_2758	480	2597210	2597689	-	protein_coding	50S ribosomal protein L11
HVO_RS05250	GCF_000025685.1	WP_004045214_1	50	1	50	50	arCOG04177	0	J	RPL39	Ribosomal protein L39E	COG02167	pfam00832			1	Translation, ribosomal structure and biogenesis	NC_013967.1	WP_004045214.1	HVO_0115	153	110903	111055	+	protein_coding	50S ribosomal protein L39e
HVO_RS10305	GCF_000025685.1	WP_004043775_1	82	1	82	82	arCOG01346	0	J	-	RNA-binding protein containing KH domain, possibly ribosomal protein	COG01534	pfam01985		TIGR00253	1	Translation, ribosomal structure and biogenesis	NC_013967.1	WP_004043775.1	HVO_1166	249	1064561	1064809	-	protein_coding	hypothetical protein
HVO_RS12365	GCF_000025685.1	WP_004041486_1	313	1	313	313	arCOG00973	0	J	RsmB	16S rRNA C967 or C1407 C5-methylase, RsmB/RsmF family	COG00144	pfam01189	cd02440	TIGR00446	1	Translation, ribosomal structure and biogenesis	NC_013967.1	WP_004041486.1	HVO_1594	942	1465704	1466645	+	protein_coding	SAM-dependent methyltransferase
HVO_RS12795	GCF_000025685.1	WP_004041574_1	643	70	643	574	arCOG00401	1	J	ThrS	Threonyl-tRNA synthetase	COG00441	pfam00587,pfam03129	cd00771,cd00860	TIGR00418	1	Translation, ribosomal structure and biogenesis	NC_013967.1	WP_004041574.1	HVO_1684	1932	1540595	1542526	+	protein_coding	threonine--tRNA ligase
HVO_RS18030	GCF_000025685.1	WP_004043005_1	159	1	159	159	arCOG04372	0	J	RplK	Ribosomal protein L11	COG00080	pfam03946,pfam00298	cd00349	TIGR01632	1	Translation, ribosomal structure and biogenesis	NC_013967.1	WP_004043005.1	HVO_2758	480	2597210	2597689	-	protein_coding	50S ribosomal protein L11
HVO_RS00770	GCF_000025685.1	WP_004041380_1	182	1	109	109	arCOG01057	1	K	HxlR	DNA-binding transcriptional regulator, HxlR family	COG01733	pfam01638	cd00090		1	Transcription	NC_013964.1	WP_004041380.1		549	181542	182090	+	protein_coding	hypothetical protein
HVO_RS07105	GCF_000025685.1	WP_004057909_1	64	1	64	64	arCOG02984	0	K	CspC	Cold shock protein, CspA family	COG01278	pfam00313	cd04458	TIGR02381	1	Transcription	NC_013967.1	WP_004057909.1	HVO_0497	195	440257	440451	-	protein_coding	cold-shock protein
HVO_RS12700	GCF_000025685.1	WP_004041554_1	102	1	102	102	arCOG04613	0	K	-	Cyclin domain containing protein, homolog of TFIIB	COG01405				1	Transcription	NC_013967.1	WP_004041554.1	HVO_1664	309	1526457	1526765	+	protein_coding	cyclin
HVO_RS19825	GCF_000025685.1	WP_004043066_1	308	1	308	308	arCOG01981	0	K	SUA7	Transcription initiation factor TFIIB, Brf1 subunit/Transcription initiation factor TFIIB	COG01405	pfam08271,pfam00382,pfam00382	cd00043		1	Transcription	NC_013966.1	WP_004043066.1	HVO_A0137	927	134123	135049	-	protein_coding	transcription initiation factor IIB family protein
HVO_RS00770	GCF_000025685.1	WP_004041380_1	182	1	109	109	arCOG01057	1	K	HxlR	DNA-binding transcriptional regulator, HxlR family	COG01733	pfam01638	cd00090		1	Transcription	NC_013964.1	WP_004041380.1		549	181542	182090	+	protein_coding	hypothetical protein
HVO_RS07105	GCF_000025685.1	WP_004057909_1	64	1	64	64	arCOG02984	0	K	CspC	Cold shock protein, CspA family	COG01278	pfam00313	cd04458	TIGR02381	1	Transcription	NC_013967.1	WP_004057909.1	HVO_0497	195	440257	440451	-	protein_coding	cold-shock protein
HVO_RS12700	GCF_000025685.1	WP_004041554_1	102	1	102	102	arCOG04613	0	K	-	Cyclin domain containing protein, homolog of TFIIB	COG01405				1	Transcription	NC_013967.1	WP_004041554.1	HVO_1664	309	1526457	1526765	+	protein_coding	cyclin
HVO_RS19825	GCF_000025685.1	WP_004043066_1	308	1	308	308	arCOG01981	0	K	SUA7	Transcription initiation factor TFIIB, Brf1 subunit/Transcription initiation factor TFIIB	COG01405	pfam08271,pfam00382,pfam00382	cd00043		1	Transcription	NC_013966.1	WP_004043066.1	HVO_A0137	927	134123	135049	-	protein_coding	transcription initiation factor IIB family protein
HVO_RS05665	GCF_000025685.1	WP_004045312_1	79	1	79	79	arCOG04722	0	L	-	Predicted endonuclease containing a URI domain	COG02827	pfam01541	cd10456		1	Replication, recombination and repair	NC_013967.1	WP_004045312.1	HVO_0198	240	178439	178678	+	protein_coding	GIY-YIG nuclease family protein
HVO_RS06045	GCF_000025685.1	WP_004045411_1	126	1	126	126	arCOG06787	0	L	-	PD-(DE)xK superfamily endonuclease					1	Replication, recombination and repair	NC_013967.1	WP_004045411.1		381	246714	247094	+	protein_coding	hypothetical protein
HVO_RS09585	GCF_000025685.1	WP_004043924_1	633	1	633	633	arCOG00429	0	L	HAN	Archaea-specific RecJ-like exonuclease, involved in stalled replication fork repair	COG01107	pfam00684,pfam00575,pfam01336,pfam01368	cd10719,cd04473,cd04487	TIGR02349,TIGR03591,TIGR00644	1	Replication, recombination and repair	NC_013967.1	WP_004043924.1	HVO_1018	1902	925901	927802	+	protein_coding	hypothetical protein
HVO_RS05665	GCF_000025685.1	WP_004045312_1	79	1	79	79	arCOG04722	0	L	-	Predicted endonuclease containing a URI domain	COG02827	pfam01541	cd10456		1	Replication, recombination and repair	NC_013967.1	WP_004045312.1	HVO_0198	240	178439	178678	+	protein_coding	GIY-YIG nuclease family protein
HVO_RS06045	GCF_000025685.1	WP_004045411_1	126	1	126	126	arCOG06787	0	L	-	PD-(DE)xK superfamily endonuclease					1	Replication, recombination and repair	NC_013967.1	WP_004045411.1		381	246714	247094	+	protein_coding	hypothetical protein
HVO_RS09585	GCF_000025685.1	WP_004043924_1	633	1	633	633	arCOG00429	0	L	HAN	Archaea-specific RecJ-like exonuclease, involved in stalled replication fork repair	COG01107	pfam00684,pfam00575,pfam01336,pfam01368	cd10719,cd04473,cd04487	TIGR02349,TIGR03591,TIGR00644	1	Replication, recombination and repair	NC_013967.1	WP_004043924.1	HVO_1018	1902	925901	927802	+	protein_coding	hypothetical protein
HVO_RS03310	GCF_000025685.1	WP_004043239_1	91	1	91	91	arCOG05978	2	M	-	Extracellular protein containing Kelch and FN3 domains		pfam07081			2	Cell wall/membrane/envelope biogenesis	NC_013966.1	WP_004043239.1		276	335491	335766	-	protein_coding	fibronectin type III domain-containing protein
HVO_RS14330	GCF_000025685.1	WP_049914789_1	679	1	144	144	arCOG10180	1	M	-	S-layer-forming halobacterial major cell surface glycoprotein	SC.00903				2	Cell wall/membrane/envelope biogenesis	NC_013967.1	WP_049914789.1	HVO_2006	2040	1850276	1852315	+	protein_coding	PGF-CTERM sorting domain-containing protein
HVO_RS03310	GCF_000025685.1	WP_004043239_1	91	1	91	91	arCOG05978	2	M	-	Extracellular protein containing Kelch and FN3 domains		pfam07081			2	Cell wall/membrane/envelope biogenesis	NC_013966.1	WP_004043239.1		276	335491	335766	-	protein_coding	fibronectin type III domain-containing protein
HVO_RS14330	GCF_000025685.1	WP_049914789_1	679	1	144	144	arCOG10180	1	M	-	S-layer-forming halobacterial major cell surface glycoprotein	SC.00903				2	Cell wall/membrane/envelope biogenesis	NC_013967.1	WP_049914789.1	HVO_2006	2040	1850276	1852315	+	protein_coding	PGF-CTERM sorting domain-containing protein
HVO_RS05920	GCF_000025685.1	WP_004045367_1	87	1	87	87	arCOG02609	0	O	GrxC	Glutaredoxin	COG00695	pfam13417	cd03041	TIGR02196	2	Posttranslational modification, protein turnover, chaperones	NC_013967.1	WP_004045367.1	HVO_0251	264	226809	227072	+	protein_coding	glutaredoxin
HVO_RS06325	GCF_000025685.1	WP_004044584_1	84	1	84	84	arCOG02608	0	O	GrxC	Glutaredoxin	COG00695	pfam13417	cd03041	TIGR02181	2	Posttranslational modification, protein turnover, chaperones	NC_013967.1	WP_004044584.1	HVO_0337	255	306250	306504	+	protein_coding	glutaredoxin
HVO_RS09650	GCF_000025685.1	WP_004043912_1	342	1	342	342	arCOG01296	0	O	TrxB	Thioredoxin reductase	COG00492	pfam07992		TIGR01292	2	Posttranslational modification, protein turnover, chaperones	NC_013967.1	WP_004043912.1	HVO_1031	1029	939491	940519	-	protein_coding	NAD(P)/FAD-dependent oxidoreductase
HVO_RS10095	GCF_000025685.1	WP_004043814_1	349	1	349	349	arCOG01296	0	O	TrxB	Thioredoxin reductase	COG00492	pfam07992		TIGR01292	2	Posttranslational modification, protein turnover, chaperones	NC_013967.1	WP_004043814.1	HVO_1123	1050	1023195	1024244	-	protein_coding	thioredoxin reductase
HVO_RS10655	GCF_000025685.1	WP_004043703_1	164	1	164	164	arCOG02438	2	O	NosY	ABC-type transport system involved in multi-copper enzyme maturation, permease component	COG01277	pfam12679		TIGR03518	2	Posttranslational modification, protein turnover, chaperones	NC_013967.1	WP_004043703.1		495	1130792	1131286	+	protein_coding	hypothetical protein
HVO_RS10685	GCF_000025685.1	WP_004043697_1	196	1	196	196	arCOG06181	0	O	TrxA	Thiol-disulfide isomerase or thioredoxin	COG00526	pfam00578	cd02966	TIGR00385	2	Posttranslational modification, protein turnover, chaperones	NC_013967.1	WP_004043697.1	HVO_1244	591	1136432	1137022	-	protein_coding	TlpA family protein disulfide reductase
HVO_RS11165	GCF_000025685.1	WP_004043596_1	111	1	111	111	arCOG01972	0	O	TrxA	Thiol-disulfide isomerase or thioredoxin	COG00526	pfam00085	cd02947	TIGR01068	2	Posttranslational modification, protein turnover, chaperones	NC_013967.1	WP_004043596.1	HVO_1342	336	1221860	1222195	+	protein_coding	thioredoxin
HVO_RS20115	GCF_000025685.1	WP_004058105_1	110	1	110	110	arCOG03027	0	O	NifU	Fe-S cluster biogenesis protein NfuA, 4Fe-4S-binding domain	COG00694	pfam01106		TIGR03341	2	Posttranslational modification, protein turnover, chaperones	NC_013967.1	WP_004058105.1		333	361088	361420	+	protein_coding	hypothetical protein
HVO_RS05920	GCF_000025685.1	WP_004045367_1	87	1	87	87	arCOG02609	0	O	GrxC	Glutaredoxin	COG00695	pfam13417	cd03041	TIGR02196	2	Posttranslational modification, protein turnover, chaperones	NC_013967.1	WP_004045367.1	HVO_0251	264	226809	227072	+	protein_coding	glutaredoxin
HVO_RS06325	GCF_000025685.1	WP_004044584_1	84	1	84	84	arCOG02608	0	O	GrxC	Glutaredoxin	COG00695	pfam13417	cd03041	TIGR02181	2	Posttranslational modification, protein turnover, chaperones	NC_013967.1	WP_004044584.1	HVO_0337	255	306250	306504	+	protein_coding	glutaredoxin
HVO_RS09650	GCF_000025685.1	WP_004043912_1	342	1	342	342	arCOG01296	0	O	TrxB	Thioredoxin reductase	COG00492	pfam07992		TIGR01292	2	Posttranslational modification, protein turnover, chaperones	NC_013967.1	WP_004043912.1	HVO_1031	1029	939491	940519	-	protein_coding	NAD(P)/FAD-dependent oxidoreductase
HVO_RS10095	GCF_000025685.1	WP_004043814_1	349	1	349	349	arCOG01296	0	O	TrxB	Thioredoxin reductase	COG00492	pfam07992		TIGR01292	2	Posttranslational modification, protein turnover, chaperones	NC_013967.1	WP_004043814.1	HVO_1123	1050	1023195	1024244	-	protein_coding	thioredoxin reductase
HVO_RS10655	GCF_000025685.1	WP_004043703_1	164	1	164	164	arCOG02438	2	O	NosY	ABC-type transport system involved in multi-copper enzyme maturation, permease component	COG01277	pfam12679		TIGR03518	2	Posttranslational modification, protein turnover, chaperones	NC_013967.1	WP_004043703.1		495	1130792	1131286	+	protein_coding	hypothetical protein
HVO_RS10685	GCF_000025685.1	WP_004043697_1	196	1	196	196	arCOG06181	0	O	TrxA	Thiol-disulfide isomerase or thioredoxin	COG00526	pfam00578	cd02966	TIGR00385	2	Posttranslational modification, protein turnover, chaperones	NC_013967.1	WP_004043697.1	HVO_1244	591	1136432	1137022	-	protein_coding	TlpA family protein disulfide reductase
HVO_RS11165	GCF_000025685.1	WP_004043596_1	111	1	111	111	arCOG01972	0	O	TrxA	Thiol-disulfide isomerase or thioredoxin	COG00526	pfam00085	cd02947	TIGR01068	2	Posttranslational modification, protein turnover, chaperones	NC_013967.1	WP_004043596.1	HVO_1342	336	1221860	1222195	+	protein_coding	thioredoxin
HVO_RS20115	GCF_000025685.1	WP_004058105_1	110	1	110	110	arCOG03027	0	O	NifU	Fe-S cluster biogenesis protein NfuA, 4Fe-4S-binding domain	COG00694	pfam01106		TIGR03341	2	Posttranslational modification, protein turnover, chaperones	NC_013967.1	WP_004058105.1		333	361088	361420	+	protein_coding	hypothetical protein
HVO_RS05920	GCF_000025685.1	WP_004045367_1	87	1	87	87	arCOG02609	0	O	GrxC	Glutaredoxin	COG00695	pfam13417	cd03041	TIGR02196	2	Posttranslational modification, protein turnover, chaperones	NC_013967.1	WP_004045367.1	HVO_0251	264	226809	227072	+	protein_coding	glutaredoxin
HVO_RS06325	GCF_000025685.1	WP_004044584_1	84	1	84	84	arCOG02608	0	O	GrxC	Glutaredoxin	COG00695	pfam13417	cd03041	TIGR02181	2	Posttranslational modification, protein turnover, chaperones	NC_013967.1	WP_004044584.1	HVO_0337	255	306250	306504	+	protein_coding	glutaredoxin
HVO_RS09650	GCF_000025685.1	WP_004043912_1	342	1	342	342	arCOG01296	0	O	TrxB	Thioredoxin reductase	COG00492	pfam07992		TIGR01292	2	Posttranslational modification, protein turnover, chaperones	NC_013967.1	WP_004043912.1	HVO_1031	1029	939491	940519	-	protein_coding	NAD(P)/FAD-dependent oxidoreductase
HVO_RS10095	GCF_000025685.1	WP_004043814_1	349	1	349	349	arCOG01296	0	O	TrxB	Thioredoxin reductase	COG00492	pfam07992		TIGR01292	2	Posttranslational modification, protein turnover, chaperones	NC_013967.1	WP_004043814.1	HVO_1123	1050	1023195	1024244	-	protein_coding	thioredoxin reductase
HVO_RS10655	GCF_000025685.1	WP_004043703_1	164	1	164	164	arCOG02438	2	O	NosY	ABC-type transport system involved in multi-copper enzyme maturation, permease component	COG01277	pfam12679		TIGR03518	2	Posttranslational modification, protein turnover, chaperones	NC_013967.1	WP_004043703.1		495	1130792	1131286	+	protein_coding	hypothetical protein
HVO_RS10685	GCF_000025685.1	WP_004043697_1	196	1	196	196	arCOG06181	0	O	TrxA	Thiol-disulfide isomerase or thioredoxin	COG00526	pfam00578	cd02966	TIGR00385	2	Posttranslational modification, protein turnover, chaperones	NC_013967.1	WP_004043697.1	HVO_1244	591	1136432	1137022	-	protein_coding	TlpA family protein disulfide reductase
HVO_RS11165	GCF_000025685.1	WP_004043596_1	111	1	111	111	arCOG01972	0	O	TrxA	Thiol-disulfide isomerase or thioredoxin	COG00526	pfam00085	cd02947	TIGR01068	2	Posttranslational modification, protein turnover, chaperones	NC_013967.1	WP_004043596.1	HVO_1342	336	1221860	1222195	+	protein_coding	thioredoxin
HVO_RS20115	GCF_000025685.1	WP_004058105_1	110	1	110	110	arCOG03027	0	O	NifU	Fe-S cluster biogenesis protein NfuA, 4Fe-4S-binding domain	COG00694	pfam01106		TIGR03341	2	Posttranslational modification, protein turnover, chaperones	NC_013967.1	WP_004058105.1		333	361088	361420	+	protein_coding	hypothetical protein
HVO_RS04615	GCF_000025685.1	WP_004040972_1	475	1	475	475	arCOG01069	0	P	-	CoA-dependent NAD(P)H Sulfur Oxidoreductase	COG00446	pfam07992,pfam02852		TIGR03385	3	Inorganic ion transport and metabolism	NC_013966.1	WP_004040972.1	HVO_A0618	1428	615909	617336	-	protein_coding	pyridine nucleotide-disulfide oxidoreductase
HVO_RS04615	GCF_000025685.1	WP_004040972_1	475	1	475	475	arCOG01069	0	P	-	CoA-dependent NAD(P)H Sulfur Oxidoreductase	COG00446	pfam07992,pfam02852		TIGR03385	3	Inorganic ion transport and metabolism	NC_013966.1	WP_004040972.1	HVO_A0618	1428	615909	617336	-	protein_coding	pyridine nucleotide-disulfide oxidoreductase
HVO_RS20145	GCF_000025685.1	WP_004041399_1	239	64	239	176	arCOG01402	1	Q	AglP	SAM-dependent methyltransferase	COG00500	pfam05050		TIGR01444	3	Secondary metabolites biosynthesis, transport and catabolism	NC_013967.1	WP_004041399.1	HVO_1522	720	1385553	1386272	-	protein_coding	methyltransferase
HVO_RS20145	GCF_000025685.1	WP_004041399_1	239	64	239	176	arCOG01402	1	Q	AglP	SAM-dependent methyltransferase	COG00500	pfam05050		TIGR01444	3	Secondary metabolites biosynthesis, transport and catabolism	NC_013967.1	WP_004041399.1	HVO_1522	720	1385553	1386272	-	protein_coding	methyltransferase
HVO_RS03930	GCF_000025685.1	WP_004040823_1	250	1	250	250	arCOG02935	0	R	-	Pirin-related protein	COG01741	pfam02678,pfam05726			4	General function prediction only	NC_013966.1	WP_004040823.1	HVO_A0469	753	476751	477503	+	protein_coding	pirin family protein
HVO_RS10800	GCF_000025685.1	WP_004043671_1	237	1	237	237	arCOG02452	0	R	-	KaiC family ATPase, possibly inactivated	COG00467				4	General function prediction only	NC_013967.1	WP_004043671.1	HVO_1268	714	1156643	1157356	+	protein_coding	hypothetical protein
HVO_RS11000	GCF_000025685.1	WP_004043629_1	106	61	106	46	arCOG01378	3	R	-	Uncharacterized protein of the AP superfamily	COG01524	pfam01663			4	General function prediction only	NC_013967.1	WP_004043629.1		321	1193274	1193594	-	protein_coding	hypothetical protein
HVO_RS11640	GCF_000025685.1	WP_004043497_1	139	1	139	139	arCOG04227	0	R	-	Predicted CoA-binding protein	COG01832	pfam13380		TIGR02717	4	General function prediction only	NC_013967.1	WP_004043497.1	HVO_1438	420	1309411	1309830	+	protein_coding	CoA-binding protein
HVO_RS13695	GCF_000025685.1	WP_004041757_1	305	129	305	177	arCOG01848	1	R	WbbJ	Acetyltransferase (isoleucine patch superfamily)	COG00110	pfam00132,pfam00132	cd03358	TIGR03570	4	General function prediction only	NC_013967.1	WP_004041757.1	HVO_1875	918	1731564	1732481	+	protein_coding	acyltransferase
HVO_RS19140	GCF_000025685.1	WP_004044870_1	167	1	167	167	arCOG02316	0	R	-	Predicted regulator of amino acid metabolism, contains ACT domain	COG02150		cd04903		4	General function prediction only	NC_013967.1	WP_004044870.1	HVO_2984	504	2816245	2816748	-	protein_coding	amino acid-binding protein
HVO_RS03930	GCF_000025685.1	WP_004040823_1	250	1	250	250	arCOG02935	0	R	-	Pirin-related protein	COG01741	pfam02678,pfam05726			4	General function prediction only	NC_013966.1	WP_004040823.1	HVO_A0469	753	476751	477503	+	protein_coding	pirin family protein
HVO_RS10800	GCF_000025685.1	WP_004043671_1	237	1	237	237	arCOG02452	0	R	-	KaiC family ATPase, possibly inactivated	COG00467				4	General function prediction only	NC_013967.1	WP_004043671.1	HVO_1268	714	1156643	1157356	+	protein_coding	hypothetical protein
HVO_RS11000	GCF_000025685.1	WP_004043629_1	106	61	106	46	arCOG01378	3	R	-	Uncharacterized protein of the AP superfamily	COG01524	pfam01663			4	General function prediction only	NC_013967.1	WP_004043629.1		321	1193274	1193594	-	protein_coding	hypothetical protein
HVO_RS11640	GCF_000025685.1	WP_004043497_1	139	1	139	139	arCOG04227	0	R	-	Predicted CoA-binding protein	COG01832	pfam13380		TIGR02717	4	General function prediction only	NC_013967.1	WP_004043497.1	HVO_1438	420	1309411	1309830	+	protein_coding	CoA-binding protein
HVO_RS13695	GCF_000025685.1	WP_004041757_1	305	129	305	177	arCOG01848	1	R	WbbJ	Acetyltransferase (isoleucine patch superfamily)	COG00110	pfam00132,pfam00132	cd03358	TIGR03570	4	General function prediction only	NC_013967.1	WP_004041757.1	HVO_1875	918	1731564	1732481	+	protein_coding	acyltransferase
HVO_RS19140	GCF_000025685.1	WP_004044870_1	167	1	167	167	arCOG02316	0	R	-	Predicted regulator of amino acid metabolism, contains ACT domain	COG02150		cd04903		4	General function prediction only	NC_013967.1	WP_004044870.1	HVO_2984	504	2816245	2816748	-	protein_coding	amino acid-binding protein
HVO_RS00770	GCF_000025685.1	WP_004041380_1	182	110	182	73	arCOG09362	1	S	-	Uncharacterized protein					4	Function unknown	NC_013964.1	WP_004041380.1		549	181542	182090	+	protein_coding	hypothetical protein
HVO_RS01695	GCF_000025685.1	WP_004041190_1	141	1	141	141	arCOG13573	0	S	-	Uncharacterized membrane protein					4	Function unknown	NC_013964.1	WP_004041190.1	HVO_B0351	426	406210	406635	-	protein_coding	hypothetical protein
HVO_RS01845	GCF_000025685.1	WP_006655017_1	201	1	201	201	arCOG10137	3	S	-	Uncharacterized protein	SC.00856				4	Function unknown	NC_013965.1	WP_006655017.1		606	6038	6643	-	protein_coding	hypothetical protein
HVO_RS01855	GCF_000025685.1	WP_004050879_1	75	1	75	75	arCOG14233	0	S	-	Uncharacterized protein		pfam08209			4	Function unknown	NC_013965.1	WP_004050879.1		228	4457	4684	-	protein_coding	hypothetical protein
HVO_RS03845	GCF_000025685.1	WP_049941496_1	79	1	79	79	arCOG10708	0	S	-	Uncharacterized membrane protein	SC.00621				4	Function unknown	NC_013966.1	WP_049941496.1		240	458053	458292	+	protein_coding	hypothetical protein
HVO_RS04895	GCF_000025685.1	WP_004045043_1	156	1	156	156	arCOG06357	0	S	-	Uncharacterized membrane protein	SC.00640				4	Function unknown	NC_013967.1	WP_004045043.1	HVO_0040	471	39586	40056	+	protein_coding	hypothetical protein
HVO_RS05335	GCF_000025685.1	WP_049914910_1	70	1	70	70	arCOG10139	2	S	-	Uncharacterized protein					4	Function unknown	NC_013967.1	WP_049914910.1		213	121969	122181	+	protein_coding	hypothetical protein
HVO_RS05725	GCF_000025685.1	WP_004045324_1	96	1	96	96	arCOG09242	0	S	-	Uncharacterized protein					4	Function unknown	NC_013967.1	WP_004045324.1	HVO_0210	291	191384	191674	+	protein_coding	hypothetical protein
HVO_RS06910	GCF_000025685.1	WP_004044464_1	68	1	68	68	arCOG06419	0	S	-	Uncharacterized membrane protein					4	Function unknown	NC_013967.1	WP_004044464.1		207	408453	408659	-	protein_coding	hypothetical protein
HVO_RS09510	GCF_000025685.1	WP_004043939_1	94	1	94	94	arCOG04637	0	S	-	Uncharacterized protein					4	Function unknown	NC_013967.1	WP_004043939.1	HVO_1004	285	913947	914231	-	protein_coding	hypothetical protein
HVO_RS09710	GCF_000025685.1	WP_004043898_1	186	1	186	186	arCOG04570	0	S	-	Uncharacterized protein, DUF1684 family	COG03358	pfam07920			4	Function unknown	NC_013967.1	WP_004043898.1	HVO_1043	561	951364	951924	-	protein_coding	DUF1684 domain-containing protein
HVO_RS10015	GCF_000025685.1	WP_049941504_1	136	1	136	136	arCOG09074	2	S	-	Uncharacterized protein	SC.00197				4	Function unknown	NC_013967.1	WP_049941504.1		411	1011070	1011480	+	protein_coding	hypothetical protein
HVO_RS11045	GCF_000025685.1	WP_004043620_1	148	1	148	148	arCOG12185	1	S	-	Uncharacterized membrane protein	SC.00860				4	Function unknown	NC_013967.1	WP_004043620.1		447	1201909	1202355	-	protein_coding	hypothetical protein
HVO_RS11735	GCF_000025685.1	WP_004043478_1	291	1	291	291	arCOG04640	0	S	-	Uncharacterized protein					4	Function unknown	NC_013967.1	WP_004043478.1	HVO_1457	876	1329538	1330413	+	protein_coding	hypothetical protein
HVO_RS12580	GCF_000025685.1	WP_004041531_1	95	1	95	95	arCOG04510	0	S	-	Metal-binding domain					4	Function unknown	NC_013967.1	WP_004041531.1		288	1504831	1505118	+	protein_coding	hypothetical protein
HVO_RS13425	GCF_000025685.1	WP_004041700_1	147	1	69	69	arCOG13310	3	S	-	Uncharacterized membrane protein					4	Function unknown	NC_013967.1	WP_004041700.1	HVO_1817	444	1680926	1681369	-	protein_coding	hypothetical protein
HVO_RS13990	GCF_000025685.1	WP_004041817_1	78	1	78	78	arCOG09322	0	S	-	Uncharacterized protein	SC.00204				4	Function unknown	NC_013967.1	WP_004041817.1		237	1785095	1785331	-	protein_coding	hypothetical protein
HVO_RS14405	GCF_000025685.1	WP_049914791_1	100	1	100	100	arCOG09375	1	S	-	Uncharacterized membrane protein	SC.00201				4	Function unknown	NC_013967.1	WP_049914791.1		303	1865495	1865797	+	protein_coding	hypothetical protein
HVO_RS14590	GCF_000025685.1	WP_004041942_1	59	1	59	59	arCOG09166	0	S	-	Uncharacterized protein					4	Function unknown	NC_013967.1	WP_004041942.1		180	1907059	1907238	+	protein_coding	hypothetical protein
HVO_RS15085	GCF_000025685.1	WP_004042043_1	59	1	59	59	arCOG11900	2	S	-	Uncharacterized protein					4	Function unknown	NC_013967.1	WP_004042043.1		180	2024395	2024574	-	protein_coding	hypothetical protein
HVO_RS15530	GCF_000025685.1	WP_004042140_1	170	1	170	170	arCOG07585	2	S	-	Uncharacterized protein					4	Function unknown	NC_013967.1	WP_004042140.1		513	2111683	2112195	+	protein_coding	hypothetical protein
HVO_RS16490	GCF_000025685.1	WP_004042348_1	88	1	88	88	arCOG07497	0	S	-	Uncharacterized membrane protein					4	Function unknown	NC_013967.1	WP_004042348.1		267	2316359	2316625	+	protein_coding	hypothetical protein
HVO_RS16525	GCF_000025685.1	WP_004042362_1	70	1	70	70	arCOG09278	0	S	-	Uncharacterized membrane protein					4	Function unknown	NC_013967.1	WP_004042362.1		213	2323826	2324038	+	protein_coding	hypothetical protein
HVO_RS18405	GCF_000025685.1	WP_004044652_1	161	1	161	161	arCOG08111	0	S	-	Uncharacterized membrane protein, DUF3592 family		pfam12158			4	Function unknown	NC_013967.1	WP_004044652.1		486	2670665	2671150	+	protein_coding	DUF3592 domain-containing protein
HVO_RS18525	GCF_000025685.1	WP_049914905_1	379	1	379	379	arCOG02177	0	S	-	Uncharacterized membrane protein	COG01967	pfam01889			4	Function unknown	NC_013967.1	WP_049914905.1	HVO_2859	1140	2696269	2697408	+	protein_coding	DUF63 domain-containing protein
HVO_RS19060	GCF_000025685.1	WP_049914907_1	194	1	194	194	arCOG04660	3	S	-	Uncharacterized protein					4	Function unknown	NC_013967.1	WP_049914907.1		585	2803964	2804548	-	protein_coding	hypothetical protein
HVO_RS19720	GCF_000025685.1	WP_081442864_1	66	1	66	66	arCOG04515	3	S	-	Uncharacterized protein					4	Function unknown	NC_013966.1	WP_081442864.1		201	7914	8114	+	protein_coding	hypothetical protein
HVO_RS19895	GCF_000025685.1	WP_081442868_1	60	1	60	60	arCOG14625	0	S	-	Uncharacterized protein					4	Function unknown	NC_013966.1	WP_081442868.1		183	330240	330422	-	protein_coding	hypothetical protein
HVO_RS20250	GCF_000025685.1	WP_081442890_1	65	1	65	65	arCOG10617	3	S	-	Uncharacterized protein					4	Function unknown	NC_013967.1	WP_081442890.1		198	1976465	1976662	-	protein_coding	hypothetical protein
HVO_RS20295	GCF_000025685.1	WP_081442893_1	103	63	103	41	arCOG05278	3	S	-	Uncharacterized small metal-binding protein	COG05466				4	Function unknown	NC_013967.1	WP_081442893.1		312	2400186	2400497	+	protein_coding	DUF1059 domain-containing protein
HVO_RS00770	GCF_000025685.1	WP_004041380_1	182	110	182	73	arCOG09362	1	S	-	Uncharacterized protein					4	Function unknown	NC_013964.1	WP_004041380.1		549	181542	182090	+	protein_coding	hypothetical protein
HVO_RS01695	GCF_000025685.1	WP_004041190_1	141	1	141	141	arCOG13573	0	S	-	Uncharacterized membrane protein					4	Function unknown	NC_013964.1	WP_004041190.1	HVO_B0351	426	406210	406635	-	protein_coding	hypothetical protein
HVO_RS01845	GCF_000025685.1	WP_006655017_1	201	1	201	201	arCOG10137	3	S	-	Uncharacterized protein	SC.00856				4	Function unknown	NC_013965.1	WP_006655017.1		606	6038	6643	-	protein_coding	hypothetical protein
HVO_RS01855	GCF_000025685.1	WP_004050879_1	75	1	75	75	arCOG14233	0	S	-	Uncharacterized protein		pfam08209			4	Function unknown	NC_013965.1	WP_004050879.1		228	4457	4684	-	protein_coding	hypothetical protein
HVO_RS03845	GCF_000025685.1	WP_049941496_1	79	1	79	79	arCOG10708	0	S	-	Uncharacterized membrane protein	SC.00621				4	Function unknown	NC_013966.1	WP_049941496.1		240	458053	458292	+	protein_coding	hypothetical protein
HVO_RS04895	GCF_000025685.1	WP_004045043_1	156	1	156	156	arCOG06357	0	S	-	Uncharacterized membrane protein	SC.00640				4	Function unknown	NC_013967.1	WP_004045043.1	HVO_0040	471	39586	40056	+	protein_coding	hypothetical protein
HVO_RS05335	GCF_000025685.1	WP_049914910_1	70	1	70	70	arCOG10139	2	S	-	Uncharacterized protein					4	Function unknown	NC_013967.1	WP_049914910.1		213	121969	122181	+	protein_coding	hypothetical protein
HVO_RS05725	GCF_000025685.1	WP_004045324_1	96	1	96	96	arCOG09242	0	S	-	Uncharacterized protein					4	Function unknown	NC_013967.1	WP_004045324.1	HVO_0210	291	191384	191674	+	protein_coding	hypothetical protein
HVO_RS06910	GCF_000025685.1	WP_004044464_1	68	1	68	68	arCOG06419	0	S	-	Uncharacterized membrane protein					4	Function unknown	NC_013967.1	WP_004044464.1		207	408453	408659	-	protein_coding	hypothetical protein
HVO_RS09510	GCF_000025685.1	WP_004043939_1	94	1	94	94	arCOG04637	0	S	-	Uncharacterized protein					4	Function unknown	NC_013967.1	WP_004043939.1	HVO_1004	285	913947	914231	-	protein_coding	hypothetical protein
HVO_RS09710	GCF_000025685.1	WP_004043898_1	186	1	186	186	arCOG04570	0	S	-	Uncharacterized protein, DUF1684 family	COG03358	pfam07920			4	Function unknown	NC_013967.1	WP_004043898.1	HVO_1043	561	951364	951924	-	protein_coding	DUF1684 domain-containing protein
HVO_RS10015	GCF_000025685.1	WP_049941504_1	136	1	136	136	arCOG09074	2	S	-	Uncharacterized protein	SC.00197				4	Function unknown	NC_013967.1	WP_049941504.1		411	1011070	1011480	+	protein_coding	hypothetical protein
HVO_RS11045	GCF_000025685.1	WP_004043620_1	148	1	148	148	arCOG12185	1	S	-	Uncharacterized membrane protein	SC.00860				4	Function unknown	NC_013967.1	WP_004043620.1		447	1201909	1202355	-	protein_coding	hypothetical protein
HVO_RS11735	GCF_000025685.1	WP_004043478_1	291	1	291	291	arCOG04640	0	S	-	Uncharacterized protein					4	Function unknown	NC_013967.1	WP_004043478.1	HVO_1457	876	1329538	1330413	+	protein_coding	hypothetical protein
HVO_RS12580	GCF_000025685.1	WP_004041531_1	95	1	95	95	arCOG04510	0	S	-	Metal-binding domain					4	Function unknown	NC_013967.1	WP_004041531.1		288	1504831	1505118	+	protein_coding	hypothetical protein
HVO_RS13425	GCF_000025685.1	WP_004041700_1	147	1	69	69	arCOG13310	3	S	-	Uncharacterized membrane protein					4	Function unknown	NC_013967.1	WP_004041700.1	HVO_1817	444	1680926	1681369	-	protein_coding	hypothetical protein
HVO_RS13990	GCF_000025685.1	WP_004041817_1	78	1	78	78	arCOG09322	0	S	-	Uncharacterized protein	SC.00204				4	Function unknown	NC_013967.1	WP_004041817.1		237	1785095	1785331	-	protein_coding	hypothetical protein
HVO_RS14405	GCF_000025685.1	WP_049914791_1	100	1	100	100	arCOG09375	1	S	-	Uncharacterized membrane protein	SC.00201				4	Function unknown	NC_013967.1	WP_049914791.1		303	1865495	1865797	+	protein_coding	hypothetical protein
HVO_RS14590	GCF_000025685.1	WP_004041942_1	59	1	59	59	arCOG09166	0	S	-	Uncharacterized protein					4	Function unknown	NC_013967.1	WP_004041942.1		180	1907059	1907238	+	protein_coding	hypothetical protein
HVO_RS15085	GCF_000025685.1	WP_004042043_1	59	1	59	59	arCOG11900	2	S	-	Uncharacterized protein					4	Function unknown	NC_013967.1	WP_004042043.1		180	2024395	2024574	-	protein_coding	hypothetical protein
HVO_RS15530	GCF_000025685.1	WP_004042140_1	170	1	170	170	arCOG07585	2	S	-	Uncharacterized protein					4	Function unknown	NC_013967.1	WP_004042140.1		513	2111683	2112195	+	protein_coding	hypothetical protein
HVO_RS16490	GCF_000025685.1	WP_004042348_1	88	1	88	88	arCOG07497	0	S	-	Uncharacterized membrane protein					4	Function unknown	NC_013967.1	WP_004042348.1		267	2316359	2316625	+	protein_coding	hypothetical protein
HVO_RS16525	GCF_000025685.1	WP_004042362_1	70	1	70	70	arCOG09278	0	S	-	Uncharacterized membrane protein					4	Function unknown	NC_013967.1	WP_004042362.1		213	2323826	2324038	+	protein_coding	hypothetical protein
HVO_RS18405	GCF_000025685.1	WP_004044652_1	161	1	161	161	arCOG08111	0	S	-	Uncharacterized membrane protein, DUF3592 family		pfam12158			4	Function unknown	NC_013967.1	WP_004044652.1		486	2670665	2671150	+	protein_coding	DUF3592 domain-containing protein
HVO_RS18525	GCF_000025685.1	WP_049914905_1	379	1	379	379	arCOG02177	0	S	-	Uncharacterized membrane protein	COG01967	pfam01889			4	Function unknown	NC_013967.1	WP_049914905.1	HVO_2859	1140	2696269	2697408	+	protein_coding	DUF63 domain-containing protein
HVO_RS19060	GCF_000025685.1	WP_049914907_1	194	1	194	194	arCOG04660	3	S	-	Uncharacterized protein					4	Function unknown	NC_013967.1	WP_049914907.1		585	2803964	2804548	-	protein_coding	hypothetical protein
HVO_RS19720	GCF_000025685.1	WP_081442864_1	66	1	66	66	arCOG04515	3	S	-	Uncharacterized protein					4	Function unknown	NC_013966.1	WP_081442864.1		201	7914	8114	+	protein_coding	hypothetical protein
HVO_RS19895	GCF_000025685.1	WP_081442868_1	60	1	60	60	arCOG14625	0	S	-	Uncharacterized protein					4	Function unknown	NC_013966.1	WP_081442868.1		183	330240	330422	-	protein_coding	hypothetical protein
HVO_RS20250	GCF_000025685.1	WP_081442890_1	65	1	65	65	arCOG10617	3	S	-	Uncharacterized protein					4	Function unknown	NC_013967.1	WP_081442890.1		198	1976465	1976662	-	protein_coding	hypothetical protein
HVO_RS20295	GCF_000025685.1	WP_081442893_1	103	63	103	41	arCOG05278	3	S	-	Uncharacterized small metal-binding protein	COG05466				4	Function unknown	NC_013967.1	WP_081442893.1		312	2400186	2400497	+	protein_coding	DUF1059 domain-containing protein
HVO_RS00770	GCF_000025685.1	WP_004041380_1	182	110	182	73	arCOG09362	1	S	-	Uncharacterized protein					4	Function unknown	NC_013964.1	WP_004041380.1		549	181542	182090	+	protein_coding	hypothetical protein
HVO_RS01695	GCF_000025685.1	WP_004041190_1	141	1	141	141	arCOG13573	0	S	-	Uncharacterized membrane protein					4	Function unknown	NC_013964.1	WP_004041190.1	HVO_B0351	426	406210	406635	-	protein_coding	hypothetical protein
HVO_RS01845	GCF_000025685.1	WP_006655017_1	201	1	201	201	arCOG10137	3	S	-	Uncharacterized protein	SC.00856				4	Function unknown	NC_013965.1	WP_006655017.1		606	6038	6643	-	protein_coding	hypothetical protein
HVO_RS01855	GCF_000025685.1	WP_004050879_1	75	1	75	75	arCOG14233	0	S	-	Uncharacterized protein		pfam08209			4	Function unknown	NC_013965.1	WP_004050879.1		228	4457	4684	-	protein_coding	hypothetical protein
HVO_RS03845	GCF_000025685.1	WP_049941496_1	79	1	79	79	arCOG10708	0	S	-	Uncharacterized membrane protein	SC.00621				4	Function unknown	NC_013966.1	WP_049941496.1		240	458053	458292	+	protein_coding	hypothetical protein
HVO_RS04895	GCF_000025685.1	WP_004045043_1	156	1	156	156	arCOG06357	0	S	-	Uncharacterized membrane protein	SC.00640				4	Function unknown	NC_013967.1	WP_004045043.1	HVO_0040	471	39586	40056	+	protein_coding	hypothetical protein
HVO_RS05335	GCF_000025685.1	WP_049914910_1	70	1	70	70	arCOG10139	2	S	-	Uncharacterized protein					4	Function unknown	NC_013967.1	WP_049914910.1		213	121969	122181	+	protein_coding	hypothetical protein
HVO_RS05725	GCF_000025685.1	WP_004045324_1	96	1	96	96	arCOG09242	0	S	-	Uncharacterized protein					4	Function unknown	NC_013967.1	WP_004045324.1	HVO_0210	291	191384	191674	+	protein_coding	hypothetical protein
HVO_RS06910	GCF_000025685.1	WP_004044464_1	68	1	68	68	arCOG06419	0	S	-	Uncharacterized membrane protein					4	Function unknown	NC_013967.1	WP_004044464.1		207	408453	408659	-	protein_coding	hypothetical protein
HVO_RS09510	GCF_000025685.1	WP_004043939_1	94	1	94	94	arCOG04637	0	S	-	Uncharacterized protein					4	Function unknown	NC_013967.1	WP_004043939.1	HVO_1004	285	913947	914231	-	protein_coding	hypothetical protein
HVO_RS09710	GCF_000025685.1	WP_004043898_1	186	1	186	186	arCOG04570	0	S	-	Uncharacterized protein, DUF1684 family	COG03358	pfam07920			4	Function unknown	NC_013967.1	WP_004043898.1	HVO_1043	561	951364	951924	-	protein_coding	DUF1684 domain-containing protein
HVO_RS10015	GCF_000025685.1	WP_049941504_1	136	1	136	136	arCOG09074	2	S	-	Uncharacterized protein	SC.00197				4	Function unknown	NC_013967.1	WP_049941504.1		411	1011070	1011480	+	protein_coding	hypothetical protein
HVO_RS11045	GCF_000025685.1	WP_004043620_1	148	1	148	148	arCOG12185	1	S	-	Uncharacterized membrane protein	SC.00860				4	Function unknown	NC_013967.1	WP_004043620.1		447	1201909	1202355	-	protein_coding	hypothetical protein
HVO_RS11735	GCF_000025685.1	WP_004043478_1	291	1	291	291	arCOG04640	0	S	-	Uncharacterized protein					4	Function unknown	NC_013967.1	WP_004043478.1	HVO_1457	876	1329538	1330413	+	protein_coding	hypothetical protein
HVO_RS12580	GCF_000025685.1	WP_004041531_1	95	1	95	95	arCOG04510	0	S	-	Metal-binding domain					4	Function unknown	NC_013967.1	WP_004041531.1		288	1504831	1505118	+	protein_coding	hypothetical protein
HVO_RS13425	GCF_000025685.1	WP_004041700_1	147	1	69	69	arCOG13310	3	S	-	Uncharacterized membrane protein					4	Function unknown	NC_013967.1	WP_004041700.1	HVO_1817	444	1680926	1681369	-	protein_coding	hypothetical protein
HVO_RS13990	GCF_000025685.1	WP_004041817_1	78	1	78	78	arCOG09322	0	S	-	Uncharacterized protein	SC.00204				4	Function unknown	NC_013967.1	WP_004041817.1		237	1785095	1785331	-	protein_coding	hypothetical protein
HVO_RS14405	GCF_000025685.1	WP_049914791_1	100	1	100	100	arCOG09375	1	S	-	Uncharacterized membrane protein	SC.00201				4	Function unknown	NC_013967.1	WP_049914791.1		303	1865495	1865797	+	protein_coding	hypothetical protein
HVO_RS14590	GCF_000025685.1	WP_004041942_1	59	1	59	59	arCOG09166	0	S	-	Uncharacterized protein					4	Function unknown	NC_013967.1	WP_004041942.1		180	1907059	1907238	+	protein_coding	hypothetical protein
HVO_RS15085	GCF_000025685.1	WP_004042043_1	59	1	59	59	arCOG11900	2	S	-	Uncharacterized protein					4	Function unknown	NC_013967.1	WP_004042043.1		180	2024395	2024574	-	protein_coding	hypothetical protein
HVO_RS15530	GCF_000025685.1	WP_004042140_1	170	1	170	170	arCOG07585	2	S	-	Uncharacterized protein					4	Function unknown	NC_013967.1	WP_004042140.1		513	2111683	2112195	+	protein_coding	hypothetical protein
HVO_RS16490	GCF_000025685.1	WP_004042348_1	88	1	88	88	arCOG07497	0	S	-	Uncharacterized membrane protein					4	Function unknown	NC_013967.1	WP_004042348.1		267	2316359	2316625	+	protein_coding	hypothetical protein
HVO_RS16525	GCF_000025685.1	WP_004042362_1	70	1	70	70	arCOG09278	0	S	-	Uncharacterized membrane protein					4	Function unknown	NC_013967.1	WP_004042362.1		213	2323826	2324038	+	protein_coding	hypothetical protein
HVO_RS18405	GCF_000025685.1	WP_004044652_1	161	1	161	161	arCOG08111	0	S	-	Uncharacterized membrane protein, DUF3592 family		pfam12158			4	Function unknown	NC_013967.1	WP_004044652.1		486	2670665	2671150	+	protein_coding	DUF3592 domain-containing protein
HVO_RS18525	GCF_000025685.1	WP_049914905_1	379	1	379	379	arCOG02177	0	S	-	Uncharacterized membrane protein	COG01967	pfam01889			4	Function unknown	NC_013967.1	WP_049914905.1	HVO_2859	1140	2696269	2697408	+	protein_coding	DUF63 domain-containing protein
HVO_RS19060	GCF_000025685.1	WP_049914907_1	194	1	194	194	arCOG04660	3	S	-	Uncharacterized protein					4	Function unknown	NC_013967.1	WP_049914907.1		585	2803964	2804548	-	protein_coding	hypothetical protein
HVO_RS19720	GCF_000025685.1	WP_081442864_1	66	1	66	66	arCOG04515	3	S	-	Uncharacterized protein					4	Function unknown	NC_013966.1	WP_081442864.1		201	7914	8114	+	protein_coding	hypothetical protein
HVO_RS19895	GCF_000025685.1	WP_081442868_1	60	1	60	60	arCOG14625	0	S	-	Uncharacterized protein					4	Function unknown	NC_013966.1	WP_081442868.1		183	330240	330422	-	protein_coding	hypothetical protein
HVO_RS20250	GCF_000025685.1	WP_081442890_1	65	1	65	65	arCOG10617	3	S	-	Uncharacterized protein					4	Function unknown	NC_013967.1	WP_081442890.1		198	1976465	1976662	-	protein_coding	hypothetical protein
HVO_RS20295	GCF_000025685.1	WP_081442893_1	103	63	103	41	arCOG05278	3	S	-	Uncharacterized small metal-binding protein	COG05466				4	Function unknown	NC_013967.1	WP_081442893.1		312	2400186	2400497	+	protein_coding	DUF1059 domain-containing protein
HVO_RS00755	GCF_000025685.1	WP_004041383_1	137	1	137	137	arCOG02595	0	T	OmpR	REC domain	COG00745	pfam00072	cd00156	TIGR02154	2	Signal transduction mechanisms	NC_013964.1	WP_004041383.1		414	174818	175231	-	protein_coding	DNA-binding response regulator
HVO_RS03840	GCF_000025685.1	WP_004040808_1	90	1	90	90	arCOG02053	2	T	UspA	Nucleotide-binding protein, UspA family	COG00589	pfam00582	cd00293		2	Signal transduction mechanisms	NC_013966.1	WP_004040808.1		273	457632	457904	-	protein_coding	universal stress protein
HVO_RS04575	GCF_000025685.1	WP_004040964_1	60	1	60	60	arCOG02318	3	T	Tar	Sensory protein; contains PAS, HAMP and Methyl-accepting chemotaxis-like domain	COG00840	pfam00015	cd11386	TIGR02169	2	Signal transduction mechanisms	NC_013966.1	WP_004040964.1		183	609365	609547	-	protein_coding	hypothetical protein
HVO_RS00755	GCF_000025685.1	WP_004041383_1	137	1	137	137	arCOG02595	0	T	OmpR	REC domain	COG00745	pfam00072	cd00156	TIGR02154	2	Signal transduction mechanisms	NC_013964.1	WP_004041383.1		414	174818	175231	-	protein_coding	DNA-binding response regulator
HVO_RS03840	GCF_000025685.1	WP_004040808_1	90	1	90	90	arCOG02053	2	T	UspA	Nucleotide-binding protein, UspA family	COG00589	pfam00582	cd00293		2	Signal transduction mechanisms	NC_013966.1	WP_004040808.1		273	457632	457904	-	protein_coding	universal stress protein
HVO_RS04575	GCF_000025685.1	WP_004040964_1	60	1	60	60	arCOG02318	3	T	Tar	Sensory protein; contains PAS, HAMP and Methyl-accepting chemotaxis-like domain	COG00840	pfam00015	cd11386	TIGR02169	2	Signal transduction mechanisms	NC_013966.1	WP_004040964.1		183	609365	609547	-	protein_coding	hypothetical protein
HVO_RS14175	GCF_000025685.1	WP_004041854_1	287	1	287	287	arCOG03054	0	U	SecF	Preprotein translocase subunit SecF	COG00341	pfam07549,pfam02355		TIGR00966	2	Intracellular trafficking, secretion, and vesicular transport	NC_013967.1	WP_004041854.1	HVO_1975	864	1821227	1822090	+	protein_coding	preprotein translocase subunit SecF
HVO_RS14175	GCF_000025685.1	WP_004041854_1	287	1	287	287	arCOG03054	0	U	SecF	Preprotein translocase subunit SecF	COG00341	pfam07549,pfam02355		TIGR00966	2	Intracellular trafficking, secretion, and vesicular transport	NC_013967.1	WP_004041854.1	HVO_1975	864	1821227	1822090	+	protein_coding	preprotein translocase subunit SecF
HVO_RS00065	GCF_000025685.1	WP_049914704_1	125	1	125	125	arCOG07589	0	V	-	PIN domain containing protein	COG01848				2	Defense mechanisms	NC_013964.1	WP_049914704.1		378	16218	16595	-	protein_coding	PIN domain-containing protein
HVO_RS02210	GCF_000025685.1	WP_004043362_1	1098	391	553	163	arCOG05194	1	V	-	Predicted restriction endonuclease, Mrr-cat superfamily	COG04127				2	Defense mechanisms	NC_013966.1	WP_004043362.1	HVO_A0074	3297	66855	70151	+	protein_coding	EVE domain-containing protein
HVO_RS13545	GCF_000025685.1	WP_004041728_1	129	1	129	129	arCOG06831	0	V	Doc	Prophage maintenance system killer protein	COG03654	pfam02661		TIGR01550	2	Defense mechanisms	NC_013967.1	WP_004041728.1		390	1703287	1703676	+	protein_coding	hypothetical protein
HVO_RS15635	GCF_000025685.1	WP_013035447_1	853	127	409	283	arCOG02632	3	V	HsdM	Type I restriction-modification system methyltransferase subunit	COG00286	pfam12161,pfam02384		TIGR00497	2	Defense mechanisms	NC_013967.1	WP_013035447.1	HVO_2275	2562	2134087	2136648	+	protein_coding	N-6 adenine-specific DNA methylase
HVO_RS20190	GCF_000025685.1	WP_081442889_1	109	1	109	109	arCOG05223	2	V	-	Type IV restriction, contains ParB-like NTPase domain fused to HNH nuclease	COG01479	pfam03235,pfam01844	cd00085		2	Defense mechanisms	NC_013967.1	WP_081442889.1		330	1696544	1696873	+	protein_coding	DUF262 domain-containing protein
HVO_RS00065	GCF_000025685.1	WP_049914704_1	125	1	125	125	arCOG07589	0	V	-	PIN domain containing protein	COG01848				2	Defense mechanisms	NC_013964.1	WP_049914704.1		378	16218	16595	-	protein_coding	PIN domain-containing protein
HVO_RS02210	GCF_000025685.1	WP_004043362_1	1098	391	553	163	arCOG05194	1	V	-	Predicted restriction endonuclease, Mrr-cat superfamily	COG04127				2	Defense mechanisms	NC_013966.1	WP_004043362.1	HVO_A0074	3297	66855	70151	+	protein_coding	EVE domain-containing protein
HVO_RS13545	GCF_000025685.1	WP_004041728_1	129	1	129	129	arCOG06831	0	V	Doc	Prophage maintenance system killer protein	COG03654	pfam02661		TIGR01550	2	Defense mechanisms	NC_013967.1	WP_004041728.1		390	1703287	1703676	+	protein_coding	hypothetical protein
HVO_RS15635	GCF_000025685.1	WP_013035447_1	853	127	409	283	arCOG02632	3	V	HsdM	Type I restriction-modification system methyltransferase subunit	COG00286	pfam12161,pfam02384		TIGR00497	2	Defense mechanisms	NC_013967.1	WP_013035447.1	HVO_2275	2562	2134087	2136648	+	protein_coding	N-6 adenine-specific DNA methylase
HVO_RS20190	GCF_000025685.1	WP_081442889_1	109	1	109	109	arCOG05223	2	V	-	Type IV restriction, contains ParB-like NTPase domain fused to HNH nuclease	COG01479	pfam03235,pfam01844	cd00085		2	Defense mechanisms	NC_013967.1	WP_081442889.1		330	1696544	1696873	+	protein_coding	DUF262 domain-containing protein
HVO_RS19805	GCF_000025685.1	WP_081442867_1	77	1	77	77	arCOG02130	2	X	-	Transposase	COG03335	pfam13551			2	Mobilome: prophages, transposons	NC_013966.1	WP_081442867.1		234	130087	130320	-	protein_coding	hypothetical protein
HVO_RS19805	GCF_000025685.1	WP_081442867_1	77	1	77	77	arCOG02130	2	X	-	Transposase	COG03335	pfam13551			2	Mobilome: prophages, transposons	NC_013966.1	WP_081442867.1		234	130087	130320	-	protein_coding	hypothetical protein

## Sheet: Bvi
Annotations for genes analyzed by String v11.5 mapping. These genes were located nearby sites bound in the promoter by OxsR in the presence of hypochlorite
#queryIndex	queryItem	stringId	preferredName	annotation
1	HVO_2970	309800.C498_18015	C498_18015	Trmb family transcription regulator; COG3355 Predicted transcriptional regulator
2	HVO_0004	309800.C498_18268	C498_18268	NamA family oxidoreductase; COG1902 NADH:flavin oxidoreductases, Old Yellow Enzyme family
3	HVO_0040	309800.C498_18433	C498_18433	annotation not available
4	HVO_0115	309800.C498_18813	rpl39e	Large subunit ribosomal protein l39e; Belongs to the eukaryotic ribosomal protein eL39 family
5	HVO_0198	309800.C498_19244	C498_19244	Endo/excinuclease amino terminal domain protein; UPF0213 family protein; COG2827 Predicted endonuclease containing a URI domain
6	HVO_0210	309800.C498_19304	C498_19304	annotation not available
7	HVO_0251	309800.C498_19519	grx2	Glutathione s-transferase; COG0695 Glutaredoxin and related proteins
8	HVO_0337	309800.C498_17003	grx1	Putative glutaredoxin; COG0695 Glutaredoxin and related proteins
9	HVO_0438	309800.C498_16513	trxA1	Thioredoxin 1; Thioredoxin; COG0526 Thiol-disulfide isomerase and thioredoxins
11	HVO_0582	309800.C498_15815	C498_15815	Putative transcriptional regulator; CopG domain protein; COG3609 Predicted transcriptional regulators containing the CopG/Arc/MetJ DNA-binding domain
12	HVO_0680	309800.C498_15323	pcrB1	Geranylgeranylglyceryl phosphate synthase-like protein; Prenyltransferase that catalyzes the transfer of the geranylgeranyl moiety of geranylgeranyl diphosphate (GGPP) to the C3 hydroxyl of sn-glycerol-1-phosphate (G1P). This reaction is the first ether-bond-formation step in the biosynthesis of archaeal membrane lipids
13	HVO_0765	309800.C498_14908	C498_14908	FAD-dependent oxidoreductase; COG0665 Glycine/D-amino acid oxidases (deaminating)
14	HVO_0811	309800.C498_14678	mfnA	Tyrosine decarboxylase / aspartate 1-decarboxylase; Catalyzes the decarboxylation of L-aspartate to produce beta- alanine
15	HVO_0983	309800.C498_13849	nuoJ1	NADH dehydrogenase-like complex subunit J1; COG0839 NADH:ubiquinone oxidoreductase subunit 6 (chain J)
16	HVO_1004	309800.C498_13744	C498_13744	annotation not available
17	HVO_1018	309800.C498_13669	C498_13669	DHH/RecJ family phosphoesterase; COG1107 Archaea-specific RecJ-like exonuclease, contains DnaJ-type Zn finger domain
18	HVO_1031	309800.C498_13609	trxB1	Thioredoxin-disulfide reductase; COG0492 Thioredoxin reductase
19	HVO_1043	309800.C498_13539	C498_13539	Uncharacterized protein; DUF1684 family protein
20	HVO_1123	309800.C498_13128	trxB3	Thioredoxin-disulfide reductase; COG0492 Thioredoxin reductase
21	HVO_1166	309800.C498_12913	C498_12913	Putative rna-binding protein; CRM domain protein; COG1534 Predicted RNA-binding protein containing KH domain, possibly ribosomal protein
22	HVO_1244	309800.C498_12523	trxA4	Thioredoxin; COG0526 Thiol-disulfide isomerase and thioredoxins
23	HVO_1268	309800.C498_12403	C498_12403	annotation not available
24	HVO_1342	309800.C498_12028	trxA2	Thioredoxin 1; Thioredoxin; COG0526 Thiol-disulfide isomerase and thioredoxins
25	HVO_1438	309800.C498_11541	C498_11541	Putative coa-binding protein; YneT family protein; COG1832 Predicted CoA-binding protein
26	HVO_1457	309800.C498_11446	C498_11446	annotation not available
27	HVO_1522	309800.C498_02960	aglP	Hexuronic acid methyltransferase aglp; Involved in the assembly of a N-linked pentasaccharide that decorates the S-layer glycoprotein and flagellins. S-adenosyl-L- methionine-dependent methyltransferase that modifies the hexuronic acid found at position 4 of the pentasaccharide
28	HVO_1594	309800.C498_03335	cna	Trna and rrna cytosine-c5-methylase; Belongs to the class I-like SAM-binding methyltransferase superfamily. RsmB/NOP family
29	HVO_1664	309800.C498_03675	C498_03675	Putative transcription factor tfiib repeat-containing protein; Cyclin domain protein; COG1405 Transcription initiation factor TFIIIB, Brf1 subunit/Transcription initiation factor TFIIB
30	HVO_1668	309800.C498_03695	gshA	Glutamate---cysteine ligase / carboxylate-amine ligase; Catalyzes the synthesis of gamma-glutamylcysteine (gamma-GC), the main low-molecular-weight thiol compound instead of glutathione in halophilic archaea
31	HVO_1684	309800.C498_03775	thrS	Threonyl-trna synthetase; Belongs to the class-II aminoacyl-tRNA synthetase family
32	HVO_1817	309800.C498_04393	C498_04393	annotation not available
33	HVO_1875	309800.C498_04645	C498_04645	O-acetyltransferase (Homolog to galactoside O-acetyltransferase); COG0110 Acetyltransferase (isoleucine patch superfamily)
34	HVO_1975	309800.C498_05146	secF	Protein-export membrane protein secf; Involved in protein export
35	HVO_2006	309800.C498_05306	C498_05306	annotation not available
36	HVO_2104	309800.C498_05808	C498_05808	COG3414 Phosphotransferase system, galactitol-specific IIB component
37	HVO_2157	309800.C498_06073	C498_06073	annotation not available
38	HVO_2275	309800.C498_06650	C498_06650	annotation not available
39	HVO_2758	309800.C498_09079	rpl11p	Large subunit ribosomal protein l11; Forms part of the ribosomal stalk which helps the ribosome interact with GTP-bound translation factors
40	HVO_2859	309800.C498_17478	C498_17478	DUF63 family protein; COG1967 Predicted membrane protein
41	HVO_2984	309800.C498_18085	trpY	Putative repressor of tryptophan metabolism TrpY; COG2150 Predicted regulator of amino acid metabolism, contains ACT domain
42	HVO_2995	309800.C498_18140	fdx	Ferredoxin (2fe-2s); COG0633 Ferredoxin
43	HVO_A0074	309800.C498_10886	C498_10886	AAA-type ATPase domain protein; COG0542 ATPases with chaperone activity, ATP-binding subunit
44	HVO_A0137	309800.C498_09406	tfb8	Transcription initiation factor tfb; COG1405 Transcription initiation factor TFIIIB, Brf1 subunit/Transcription initiation factor TFIIB
45	HVO_A0469	309800.C498_00185	C498_00185	Quercetin 2,3-dioxygenase; Belongs to the pirin family
46	HVO_A0618	309800.C498_00885	C498_00885	Flavin-dependent pyridine nucleotide oxidoreductase (Homolog to coenzyme A disulfide reductase); COG0446 Uncharacterized NAD(FAD)-dependent dehydrogenases
47	HVO_B0245	309800.C498_02400	mobA	Molybdopterin-guanine dinucleotide biosynthesis protein a; Transfers a GMP moiety from GTP to Mo-molybdopterin (Mo-MPT) cofactor (Moco or molybdenum cofactor) to form Mo-molybdopterin guanine dinucleotide (Mo-MGD) cofactor
48	HVO_B0351	309800.C498_01905	C498_01905	annotation not available
49	HVO_1983	309800.C498_05196	aceB	Bifunctional (s)-malyl-coa lyase/thioesterase; Involved in the glyoxylate cycle which synthesizes precursors for carbohydrates from C2 compounds such as acetate. Catalyzes the Claisen condensation between acetyl-coenzyme A (acetyl-CoA) and glyoxylate to form the malyl-CoA intermediate that is subsequently hydrolyzed to produce malate and CoA

[truncated: 13 more sheets: Bvii, Bviii, Bix, Bx, Bxi, Bxii, Bxiii, Bxiv, Bxv, Ci, Cii, Ciii, Civ]
